# Supplementary material for: Biological and substitute parents in Beaker period adult–child graves
Source: Sci Rep. 2023 Oct 31;13:18765. doi: 10.1038/s41598-023-45612-3 (PMC10618162; doi:10.1038/s41598-023-45612-3)
Supplement: Supplementary file 1 — Supplementary Information 1. [file 41598_2023_45612_MOESM1_ESM.xlsx]

## Sheet: General_stats
Summary of lab work and sequencing (WGS=Whole Genome Sequencing; TE=Target Enrichment)
Lab_ID	Extract	Library ID	User Treatment	WGS/TE	Raw Reads	Reads after trimming	Trim[%]	Aligned Reads	DeDupped Reads	Endogenous content [%]	MkDup [%]	Depth [X]	Depth 1240K [X]
ALW1_1	NE1_ALW1.1_EXT1+2	NL3_3_C	no	TE (2 pooled libraries)	160161482	158689547	0.919032	5342465	3607534	3.36661	32.4744	0.444673	7.84699
	NE1_ALW1.1_EXT1+2	NL8_5_C	yes	TE (2 pooled libraries)	191194927	186582639	2.41235	5292084	4117012	2.83632	22.2043
	NE4_ALW1.1_EXT1+2	NL11_4_C3	yes	TE (4 pooled libraries)	204359533	201571607	1.36423	6922122	4096615	3.43408	40.8185
	NE1_ALW1.1_EXT1+2	NL3_3_C3	no	TE (4 pooled libraries)	130663013	129921793	0.567276	5914763	2926290	4.55256	50.5257
	NE1_ALW1.1_EXT1+2	NL8_5_C3	yes	TE (4 pooled libraries)	151632165	149146972	1.63896	5670031	3392877	3.80164	40.1612
	NE3_ALW1.1_EXT1+2	NL9_6_C3	yes	TE (4 pooled libraries)	190627641	188575620	1.07646	6137989	3763631	3.25492	38.683
ALW2_1	NE1_ALW2.1_EXT1+2	NL7_4_13	yes	WGS	313829682	293833152	6.37178	55810234	52449861	18.9939	6.02107	2.39148	2.69732
	NE1_ALW2.1_EXT1+2	NL7_5_13	yes	WGS	319435955	300465736	5.93866	63290216	59173300	21.064	6.50482
LUT1	NE5_LUT1_EXT1+2	NL12_2_8	no	WGS	299019832	283544852	5.17524	117876787	106861633	41.5725	9.34463	2.23841	2.51346
LUT2	NE5_LUT2_EXT1+2	NL12_3_7	no	WGS	172608343	167373756	3.03264	86332626	79161691	51.5807	8.30617	1.83616	2.04686

## Sheet: IBD_sharing_Info
Sample Information for each sample that was found sharing at least one IBD segment >= 16 cM with one of the newly reported genomes, taken from the AARD annotation file v54 for each individual used in the ancIBD analysis.
Number	ID1	Genetic ID	Master ID	Skeletal code	Skeletal element	Year data from this individual was first published [for a present-day individuals we give the data of the data reported here; missing GreenScience 2010 (Vi33.15, Vi33.26), Olalde2018 (I2657), RasmussenNature2010 (Australian)]	Publication	Method for Determining Date; unless otherwise specified, calibrations use 95.4% intervals from OxCal v4.4.2 Bronk Ramsey (2009); r5; Atmospheric data from Reimer et al (2020)	Date mean in BP in years before 1950 CE [OxCal mu for a direct radiocarbon date, and average of range for a contextual date]	Date standard deviation in BP [OxCal sigma for a direct radiocarbon date, and standard deviation of the uniform distribution between the two bounds for a contextual date]	Full Date One of two formats. (Format 1) 95.4% CI calibrated radiocarbon age (Conventional Radiocarbon Age BP, Lab number) e.g. 2624-2350 calBCE (3990±40 BP, Ua-35016). (Format 2) Archaeological context range, e.g. 2500-1700 BCE	Age at Death from physical anthropology	Group ID	Locality	Political Entity	Lat.	Long.	Pulldown Strategy	Data source	No. Libraries	1240k coverage (taken from original pulldown where possible)	SNPs hit on autosomal targets (Computed using easystats on 1240k snpset)	SNPs hit on autosomal targets (Computed using easystats on HO snpset)	Molecular Sex	Family ID and position within family	Y haplogroup (manual curation in terminal mutation format)	Y haplogroup (manual curation in ISOGG format)	mtDNA coverage (merged data)	mtDNA haplogroup if >2x or published	mtDNA match to consensus if >2x (merged data)	Damage rate in first nucleotide on sequences overlapping 1240k targets (merged data)	Sex ratio [Y/(Y+X) counts] (merged data)	Library type (minus=no.damage.correction, half=damage.retained.at.last.position, plus=damage.fully.corrected, ds=double.stranded.library.preparation, ss=single.stranded.library.preparation)	Libraries	ASSESSMENT	ASSESSMENT WARNINGS (Xcontam interval is listed if lower bound is >0.005, "QUESTIONABLE" if lower bound is 0.01-0.02, "QUESTIONABLE_CRITICAL" or "FAIL" if lower bound is >0.02) (mtcontam confidence interval is listed if coverage >2 and upper bound is <0.
1	LUT1	I4069	I4069	skeleton 229-M4	petrous	2018	OlaldeNature2018	Direct: IntCal20	3966	76	2192-1887 calBCE (3640±50 BP, GrA-6477)	..	Netherlands_BellBeaker	Noord-Holland, Oostwoud, De Tuithoorn	Netherlands	52.7336	5.09618	Repulldown on 3.2M snpset	1240K	1	2.131	707010	385330	M	n/a (no relatives detected)	..	..	148	U5a1a1	[0.953,0.975]	0.07	0.429	ds.half	S4069.E1.L1	PASS	mtcontam=[0.953,0.975]
2	LUT1	I7278	I7278	BRAN_71 (Grave 71, 31677)	petrous	2018	OlaldeNature2018	Direct: IntCal20	4333	49	2462-2298 calBCE (3890±20 BP, PSUAMS-4349)	..	Czech_BellBeaker	Brandýsek	Czech Republic	50.19	14.158	Repulldown on 3.2M snpset	1240K	1	3.56754	779231	425273	M	Czech Republic, Brandysek Family A (2 members) (I7271-I7278 have a sibling relationship [brothers])	..	..	173	U4a	[0.983,0.993]	0.08	0.422	ds.half	S7278.E1.L1	PASS	Xcontam=[0.005,0.011]
3	LUT1	TRM006	TRM006	Trmice_109/82	..	2021	PapacScienceAdvances2021	Direct: IntCal20	4644	91	2862-2573 calBCE (4105±25 BP, MAMS-45796)	..	Czech_CordedWare	Bohemia, Trmice	Czech Republic	50.6379	13.9923	Repulldown on 3.2M snpset	1240K	1	1.83141	827026	439728	M	Bohemia, Trmice Family A (2 members) (2d: TRM003-TRM006)	..	R1a - M417 (xZ645)	..	R1b1	..	..	..	ds.half	TRM006.B0101.TF1.1	PASS	..
4	LUT2	I2454	I2454	OVE08 feature F.1080 skeleton 5487	petrous	2018	OlaldeNature2018	Direct: IntCal20	4042	50	2199-1982 calBCE (3703±28 BP, OxA-24595)	young adult	England_BellBeaker_lowEEF	England, Needingworth Quarry, Over Narrows	United Kingdom	52.34	0.03	Repulldown on 3.2M snpset	1240K	2	5.168	818361	447341	F	n/a (no relatives detected)	n/a (female)	n/a (female)	434.036	R1a1a	[0.983,0.996]	..	..	ds.half,ds.half	S2454.E1.L1,S2454.E2.L1	PASS	..
5	LUT2	I7286	I7286	RDVS_53/80-1	petrous	2018	OlaldeNature2018	Direct: IntCal20	4221	54	2403-2199 calBCE (3830±20 BP, PSUAMS-4352)	..	Czech_BellBeaker	Radosevice	Czech Republic	50.4103	14.0746	Repulldown on 3.2M snpset	1240K	1	4.10908	782788	428345	M	n/a (no relatives detected)	..	..	220	I4a	[0.988,0.996]	0.081	0.424	ds.half	S7286.E1.L1	PASS	..
6	ALW1	I0059	I0059	BZH6	tooth	2015	MathiesonNature2015 (1240k of same same sample with 390k in HaakLazaridis2015)	Direct: IntCal20	4179	58	2343-2137 calBCE (3796±30 BP, MAMS-21486)	..	Germany_BenzigerodeHeimburg_LN	Benzingerode-Heimburg	Germany	51.82	10.91	1240K pulldown padded to 3.2M snpset	1240K	3	1.303	724814	399328	F	n/a (no relatives detected)	n/a (female)	n/a (female)	234.33	H1+16189	[0.993,1]	..	..	ds.plus,ds.half,ds.plus	S0228.L1,S0813.L1,S1230.L1	PASS	..
7	ALW1	RISE1163_noUDG.SG	RISE1163	ind 5	petrous	2019	SchroederPNAS2019	Direct (WARNING MISSING LAB CODE): IntCal20	4736	61	2891-2674 calBCE (4196±25 BP)	..	Poland_Koszyce_GlobularAmphora.SG	Koszyce, site 3	Poland	50.1701	20.579	Repulldown on 3.2M snpset	Shotgun	..	3.80616	1095971	568149	M	Poland Cross-Site Family A (17 members) (RISE1163,�RISE1168,�RISE1169, and�RISE1173 are brothers- they all have the same father (and will be referred to as the Four Brothers).�RISE1163 and�RISE1173 have�RISE1172 as their mother while�RISE1169 and�RISE1173 have a mother that is likely very closely related to�RISE1172.�RISE1168-RISE1159-RISE1160 are in a father-mother-son family. As expected from t…	..	..	..	HV0a	..	..	..	ds.minus	..	PASS	..
8	ALW1	I5514	I5514	Grave 6	petrous	2018	OlaldeNature2018	Direct: IntCal20	4155	49	2287-2140 calBCE (3780±20 BP, PSUAMS-2864)	..	Czech_BellBeaker	Prague 5, Jinonice, Butovická Street	Czech Republic	50.0504	14.3667	Repulldown on 3.2M snpset	1240K	1	5.164	843550	457913	M	n/a (no relatives detected)	..	..	207	T2b+152	[0.996,1.000]	0.085	0.432	ds.half	S5514.E1.L1	PASS	..
9	ALW1	VLI024	VLI024	Vlin_ves_4340/H228	..	2021	PapacScienceAdvances2021	Context: Archaeological - Site/Context	4150	58	2300-2100 BCE	..	Czech_BellBeaker	Bohemia, Vliněves	Czech Republic	50.3659	14.4466	Repulldown on 3.2M snpset	1240K	1	1.57673	660266	350833	M	n/a (No relatives detected)	..	R1b - P312	..	K1a1	....	..	ds.half	VLI024.A0101.TF1.1	PASS	..
10	ALW1	I4139	I4139	RISE577 (F0565, gr. 238)	tooth	2015	OlaldeNature2018 (known there as I5035)	Context: Archaeological - Period	4150	173	2500-1900 BCE	..	Czech_EBA_Starounetice	Velké Přílepy	Czech Republic	50.1667	14.3167	Repulldown on 3.2M snpset	1240K	1	2.78	692442	378198	F	n/a (no relatives detected)	n/a (female)	n/a (female)	278	T2b	[0.996,1.000]	0.081	0.013	ds.half	S5035.E1.L1	PASS	..
11	ALW2	VLI020	VLI020	Vlin_ves_9730	..	2021	PapacScienceAdvances2021	Direct: IntCal20	4446	52	2572-2351 calBCE (3966±25 BP, MAMS-30761)	..	Czech_CordedWare	Bohemia, Vliněves	Czech Republic	50.3659	14.4466	Repulldown on 3.2M snpset	1240K	1	1.61013	639947	343997	F	n/a (No relatives detected)	n/a (female)	n/a (female)	..I4a	..	..	..	ds.half	VLI020.A0101.TF1.1	PASS	..
12	ALW2	I5519	I5519	F0172 (Gr. 10)	tooth	2018	OlaldeNature2018	Context: Archaeological - Period	4200	144	2500-2000 BCE	..	Germany_Lech_BellBeaker	Augsburg	Germany	48.33	10.895	Repulldown on 3.2M snpset	1240K	1	1.548	712065	382904	M	Germany, Augsburg Family A (4 members) I5519-I4132 have a father son relationship with I5520 and I4124 having a 2nd or 3rd degree relationship with I4132	..	..	89.7	I4a	[0.996,1.000]	0.081	0.433	ds.half	S5519.E1.L1	PASS	..
13	ALW2	KO1005	KO1005	Kolín II_4074	..	2021	PapacScienceAdvances2021	Direct: IntCal20	4331	51	2463-2296 calBCE (3892±24 BP, MAMS-30784)	..	Czech_BellBeaker	Bohemia, Kolín II	Czech Republic	50.0256	15.1692	Repulldown on 3.2M snpset	1240K	1	1.12525	674173	369234	F	Bohemia, Kol�n II Family A (2 members) (2/3d: KO1005-KO1003)	n/a (female)	n/a (female)	..	H1	..	..	..	ds.half	KO1005.B0101.TF1.1	PASS	..

## Sheet: ancIBD_cm16
List of all individuals sharing one or more IBD segment with the newly reported genomes, of at least 16 cM. Reported IBD segments are grouped in four groups from >=8 to >= 20, so larger groups are subsets of smaller groups.
iid1	iid2	max_IBD	sum_IBD>8	n_IBD>8	sum_IBD>12	n_IBD>12	sum_IBD>16	n_IBD>16	sum_IBD>20	n_IBD>20
LUT1	LUT2	92.6252	1491.19	35	1470.12	33	1440.8	31	1406.1	29
LUT1	I4069	16.0633	24.0724	2	16.0633	1	16.0633	1	0	0
LUT1	I7278	20.3922	20.3922	1	20.3922	1	20.3922	1	20.3922	1
LUT1	TRM006	16.7455	16.7455	1	16.7455	1	16.7455	1	0	0
LUT2	LUT1	92.6252	1491.19	35	1470.12	33	1440.8	31	1406.1	29
LUT2	I2454	17.681	17.681	1	17.681	1	17.681	1	0	0
LUT2	I7286	16.841	16.841	1	16.841	1	16.841	1	0	0
ALW1	ALW2	283.652	3339.85	20	3339.85	20	3339.85	20	3339.85	20
ALW1	I0059	16.0269	48.1184	4	30.7299	2	16.0269	1	0	0
ALW1	RISE1163	17.641	38.3339	3	29.9281	2	17.641	1	0	0
ALW1	I5514	21.7231	30.8382	2	21.7231	1	21.7231	1	21.7231	1
ALW1	VLI024	19.7681	19.7681	1	19.7681	1	19.7681	1	0	0
ALW1	I5035	16.0207	16.0207	1	16.0207	1	16.0207	1	0	0
ALW2	ALW1	283.652	3339.85	20	3339.85	20	3339.85	20	3339.85	20
ALW2	VLI020	17.6358	36.4055	3	17.6358	1	17.6358	1	0	0
ALW2	I5519	16.4749	25.7789	2	16.4749	1	16.4749	1	0	0
ALW2	KO1005	16.486	24.921	2	16.486	1	16.486	1	0	0

## Sheet: ancIBD_references
Information taken from the AARD annotation file v54 for each individual used in the ancIBD analysis.
Genetic ID	Master ID	Skeletal code	Skeletal element	Year data from this individual was first published [for a present-day individuals we give the data of the data reported here; missing GreenScience 2010 (Vi33.15, Vi33.26), Olalde2018 (I2657), RasmussenNature2010 (Australian)]	Publication	Method for Determining Date; unless otherwise specified, calibrations use 95.4% intervals from OxCal v4.4.2 Bronk Ramsey (2009); r5; Atmospheric data from Reimer et al (2020)	Date mean in BP in years before 1950 CE [OxCal mu for a direct radiocarbon date, and average of range for a contextual date]	Date standard deviation in BP [OxCal sigma for a direct radiocarbon date, and standard deviation of the uniform distribution between the two bounds for a contextual date]	Full Date One of two formats. (Format 1) 95.4% CI calibrated radiocarbon age (Conventional Radiocarbon Age BP, Lab number) e.g. 2624-2350 calBCE (3990±40 BP, Ua-35016). (Format 2) Archaeological context range, e.g. 2500-1700 BCE	Age at Death from physical anthropology	Group ID	Locality	Political Entity	Lat.	Long.	Pulldown Strategy	Data source	No. Libraries	1240k coverage (taken from original pulldown where possible)	SNPs hit on autosomal targets (Computed using easystats on 1240k snpset)	SNPs hit on autosomal targets (Computed using easystats on HO snpset)	Molecular Sex	Family ID and position within family	Y haplogroup (manual curation in terminal mutation format)	Y haplogroup (manual curation in ISOGG format)	mtDNA coverage (merged data)	mtDNA haplogroup if >2x or published	mtDNA match to consensus if >2x (merged data)	Damage rate in first nucleotide on sequences overlapping 1240k targets (merged data)	Sex ratio [Y/(Y+X) counts] (merged data)	Library type (minus=no.damage.correction, half=damage.retained.at.last.position, plus=damage.fully.corrected, ds=double.stranded.library.preparation, ss=single.stranded.library.preparation)	Libraries	ASSESSMENT	ASSESSMENT WARNINGS (Xcontam interval is listed if lower bound is >0.005, "QUESTIONABLE" if lower bound is 0.01-0.02, "QUESTIONABLE_CRITICAL" or "FAIL" if lower bound is >0.02) (mtcontam confidence interval is listed if coverage >2 and upper bound is <0.
I5833	I5833	RISE924 (CGG_2_017847, Grave 11)	petrous	2018	OlaldeNature2018	Context: Archaeological - Period	4200	144	2500-2000 BCE	..	Germany_BellBeaker	Irlbach LKR	Germany	48.841	12.75	Repulldown on 3.2M snpset	1240K	1	3.01	665658	362538	M	Germany, Irlbach LKR Family A (4 members) (I5833-I5835 have a father -son relationship (order-unkown); I5835 is a 2nd or 3rd degree relative of I5660 and I6624 (who is a 1st degree relative of I5660))	..	..	89.8955	J1c	[0.986,0.998]	0.132	..	ds.half	S5833.E1.L1	PASS	..
I6353	I6353	MONU_233 (AT_233, Grave #9)	petrous (CBD)	2021	WangNature2021	Direct: IntCal20; R_combine	2902	32	1010-901 calBCE (2799±20 BP) [R_combine: (2780±25 BP, PSUAMS-2946); (2826±30 BP, OxA-36456)]	..	Mongolia_EIA_SlabGrave_1	Uvurkhangai, Khujirt sum, Shunkhlai Uul, Tomb 9	Mongolia	46.8975	102.767	Repulldown on 3.2M snpset	1240K	1	3.69057	884358	477296	M	n/a (no relatives detected)	..	Q1a1a-F1340	220	G2b2	[0.992,0.998]	0.076	0.415	ds.half	S6353.E1.L1	QUESTIONABLE	Xcontam=[0.011,0.017]
I6363	I6363	MONU_676 (AT_676, Kurgan 1, Burial 4)	petrous (CBD)	2021	WangNature2021	Direct: IntCal20; R_combine	3095	43	1215-1055 calBCE (2937±17 BP) [R_combine: (2925±20 BP, PSUAMS-7280); (2967±31 BP, OxA-X-2737-54); (2840±70 BP, Le-7979)]	..	Mongolia_LBA_MongunTaiga_3	Khovd, Bulgan sum, Khudzrtyn gol II, barrow 1, burial 4 (main burial)	Mongolia	45.35	90.85	Repulldown on 3.2M snpset	1240K	2	3.86551	814575	446770	M	n/a (no relatives detected)	..	R1a1a1b2a-Z95	153.977	U2e1h	[0.95,0.982]	..	..	ds.half,ds.half	S6363.E1.L1,S6363.E1.L2	PASS	..
DA14_noUDG.SG	DA14	CGG_2_015471, KG39, Karasjoky 1, Kurgan 8, Karkarali	..	2018	DamgaardNature2018	Direct: IntCal20	2557	98	767-419 calBCE (2468±39 BP, UBA-31139)	..	Kazakhstan_Central_Saka.SG	Tian Shan, Central Steppe	Kazakhstan	49.1231	75.1886	Repulldown on 3.2M snpset	Shotgun	..	0.616	457859	239127	F	n/a (no relatives detected)	n/a (female)	n/a (female)	..	H101	..	..	..	ds.minus	..	PASS	..
I14194	I14194	999 (AT-920, AT-920)	petrous	2021	WangNature2021	Direct: IntCal20	2834	35	971-830 calBCE (2755±20 BP, UCIAMS-226562, PSUG-5476)	..	Mongolia_EIA_8	Sükhbaatar aimag, Tuvshinshiree sum, Ulaanzukh, Tomb 32	Mongolia	46.77	111.6	Repulldown on 3.2M snpset	1240K	1	3.86342	807015	446225	F	n/a (no relatives detected)	n/a (female)	n/a (female)	397.3	C4a1	[0.988,0.998]	0.105	0.008	ds.half	S14194.Y1.E1.L1	PASS	..
I13964	I13964	997 (AT-961)	petrous	2021	WangNature2021	Context: Date(s) from same site (I12972, I14037)	3350	87	1550-1250 BCE	..	Mongolia_LBA_Ulaanzukh_2	Sükhbaatar aimag, Tuvshinshiree sum, Ulaanzukh, Tomb 17	Mongolia	46.77	111.6	Repulldown on 3.2M snpset	1240K	1	1.34278	661842	367402	F	n/a (no relatives detected)	n/a (female)	n/a (female)	235.4	C4a1a+195	[0.994,1.000]	0.113	0.008	ds.half	S13964.Y1.E2.L1	PASS	..
ARM002	ARM002	ARM001.A0101, Kaps	tooth (molar)	2019	WangNatureCommunications2019	Direct: IntCal20; R_combine	5163	76	3356-3102 calBCE (4517±20 BP) [R_combine: (4475±30 BP, KIA-44692); (4545±25 BP, KIA-44693)]	..	Armenia_EBA_KuraAraxes	South Caucasus mountains, Kaps	Armenia	40.8667	43.7167	Repulldown on 3.2M snpset	1240K	..	1.50296	705181	386690	M	n/a (no relatives detected)	..	G2b	..	K3	..	..	..	half	..	PASS	..
AYIM22BY.SG	AYIM22BY	AYIM22BY	Tooth	2021	ZhangNature2021	Direct: IntCal20 (WARNING: Missing lab code)	4546	86	2844-2474 calBCE (4060±30 BP; Beta)	..	China_Xinjiang_Ayituohan_Afanasievo_BA.SG	Xinjiang, Ayituohan	China	48.2856	86.2708	Native Pulldown on 3.2M snpset	Shotgun	..	..	420825	225336	M	..	..	Q1b1	..	U5a1a1	..	0.0873	..	ds.minus	AYIM22BY	PASS	..
2H17.SG	2H17	2H17_Ages_2_7212	tooth	2021	SeguinOrlandoCurrBio2021	Direct: IntCal20	5157	85	3338-3031 calBCE (4475±25 BP, UCAIMS-229436)	..	France_MontAime_MLN_father.or.son.2H10.SG	Marne, Mont-Aimé hypogée II	France	48.8585	3.99589	Repulldown on 3.2M snpset	Shotgun	3	�1.128145	717485	368820	M	Marne, Mont-Aim� hypog�e II Family A (3 members) (father-son: 2H10.SG-2H17.SG | 2d: 2H10.SG-2HC51961131.SG, 2H17.SG-2HC51961131.SG)	..	..	284.581	U5b1i	[0.931,0.931]	..	..	ds.half,ds.half,ds.half	2H17_Ages_2_7212_U_i16_lr14,2H17_Ages_2_7212_U_i57_lr29,2H17_Ages_2_7212_U_i62_lr44	PASS	..
I1526	I1526	Mos106, Specimen P4 | Mos106 (Specimen P4)	tooth,tooth	2019	FlegontovNature2019	Direct (WARNING NEEDS MARINE CALIBRATION IN IntCal20): IntCal13 by Thomas Harper (R_Combine)	4779	57	2897-2704 calBCE (4220±18 BP) [R_combine: (4215±25 BP, PSUAMS-3742); (4225±25 BP, PSUAMS-1963)]	adolescent	Russia_UstBelaya_Angara	Baikal Region, Angara river basin, Mouth of the Belaya River	Russia	52.9169	103.657	Repulldown on 3.2M snpset	1240K	2	6.74536	930725	505532	M	Russia, Ust'Belaya Family B (3 members) (I7780-NEO232.SG are 3rd degree relatives or further, and I7780-I1526 are 2nd or 3rd degree relatives)	..	..	661.469	C4a1a3	[0.993,0.999]	..	..	ds.half,ds.half	S1526.E1.L1,S7778.E1.L1	PASS	damage.ds.half=0.048-0.05
CHN001	CHN001	AT-121	petrous, Tooth	2020	JeongCell2020	Direct: IntCal20	2226	58	356-173 calBCE (2188±15 BP, GrM-12941)	..	Mongolia_Uvs_EIAXiongnuLateMedival	Uvs, Chandman Mountain, Ulaangom cemetery	Mongolia	49.9971	92.054	Repulldown on 3.2M snpset	1240K	1	2.47647	874958	481735	M	n/a (no relatives detected)	..	..	..	T1a1	..	..	..	ds.half	CHN001.C0101	PASS	..
I6221	I6221	MONU_25 (AT_25, Grave #5)	petrous (CBD)	2021	WangNature2021	Direct: IntCal20	4996	95	3316-2916 calBCE (4410±31 BP, OxA-36221)	..	Mongolia_Chalcolithic_Afanasievo_1	Bayankhongor aimag, Erdenetsogt sum, Shatar chuluu kurgan 2	Mongolia	46.4	100.82	Repulldown on 3.2M snpset	1240K	1	4.338	805057	439867	M	n/a (no relatives detected)	..	J1a2-CTS11731	426.697	U5a1+@16192	[0.984,0.999]	0.071	..	ds.half	S6221.E1.L1	PASS	..
DA13_noUDG.SG	DA13	CGG_2_015470, KG38, Taldy 2, Kurgan 5, Karkarali	..	2018	DamgaardNature2018	Direct: IntCal20	2568	91	767-422 calBCE (2471±31 BP, UBA-31138)	..	Kazakhstan_Central_Saka.SG	Tian Shan, Central Steppe	Kazakhstan	49.0606	75.5032	Repulldown on 3.2M snpset	Shotgun	..	1.544	846343	444623	M	Kazakhstan Family C (2 members) (MJ-51 and DA13 are father and son)	..	..	..	A+152+16362+16189	..	..	..	ds.minus	..	PASS	..
I7198	I7198	PRAJIN82	petrous	2018	OlaldeNature2018	Direct: IntCal20	4026	48	2193-1977 calBCE (3685±25 BP, PSUAMS-3885)	..	Czech_EBA	Prague 5, Jinonice, Zahradnictví	Czech Republic	50.0504	14.3667	Repulldown on 3.2M snpset	1240K	1	3.78456	766711	419197	F	Czech Republic, Prague 5, Jinonice Family A (4 members) (I14193-I7198-I11158 have a father-mother-son relationship; I15825 has a 2d or 3d relationship to I14193-I11158 in the nuclear family [father-son])	n/a (female)	n/a (female)	280	U5b2c	[0.991,0.998]	0.094	0.013	ds.half	S7198.E1.L1	PASS	extraction.negative.flag
I13470	I13470	773 (23, 38768)	petrous	2021	PattersonNature2021	Direct: IntCal20	3943	42	2122-1926 calBCE (3630±20 BP, PSUAMS-10091)	..	Czech_EBA_Unetice	Central Bohemia, Prague 5, Prague-Stodůlky (Malá Ohrada site)	Czech Republic	50.045	14.3393	Repulldown on 3.2M snpset	1240K	1	3.96197	833069	458242	F	Czech Republic, Prague 5 - Mala Ohrada Family B (3 members) (I13470-I15646 have a mother-son relationship; I15646-I15643 have a 2d or 3d relationship)	n/a (female)	n/a (female)	382.9	H	[0.989,1.000]	0.097	0.008	ds.half	S13470.Y1.E1.L1	PASS	..
I14193	I14193	1184 (83, 16076, s. 725)	petrous	2021	PattersonNature2021	Context: Archaeological - Period	3850	173	2200-1600 BCE	..	Czech_EBA_Unetice	Central Bohemia, Prague 5, Prague-Jinonice (Holmanʼs Garden Centre)	Czech Republic	50.0544	14.3634	Repulldown on 3.2M snpset	1240K	1	3.55548	790315	435960	M	Czech Republic, Prague 5, Jinonice Family A (4 members) (I14193-I7198-I11158 have a father-mother-son relationship; I15825 has a 2d or 3d relationship to I14193-I11158 in the nuclear family [father-son])	..	..	508.9	T2e	[0.989,0.999]	0.099	0.411	ds.half	S14193.Y1.E1.L1	PASS	..
I6230	I6230	MONU_127 (AT_127, Grave #47, Burial 2)	petrous (CBD)	2021	WangNature2021	Direct: IntCal20	2131	75	346-57 calBCE (2140±20 BP, PSUAMS-7396)	..	Mongolia_EIA_Sagly_4	Uvs aimag, Ulaangom sum, Chandman Uul, Ulaangom cemetery Grave #47, Burial 2	Mongolia	49.96	92.05	Repulldown on 3.2M snpset	1240K	1	2.64	784101	426245	M	Mongolia, Uvs aimag, Ulaangom sum, Chandman Uul, Ulaangom cemetery Family D (I7029 and I6230 are father and son)	..	Q1b1a3a1-L332	305.002	U2e1h	[0.907,0.96]	0.059	..	ds.half	S6230.E1.L1	QUESTIONABLE	Xcontam=[0.013,0.03], mtcontam=[0.907,0.96]
C1700	C1700	C1700	Tooth	2022	KumarFuScience2022	Direct (WARNING: NO UNCALIBRATED DATE OR LAB CODE)	4200	0	2250-2250 calBCE	..	China_Xinjiang_Tuoganbai_BA	Xinjiang, Aletai Region, Habahe County, Tuoganbai	China	48.06	86.42	Native Pulldown on 3.2M snpset	1240K	1	..	764815	445023	M	Xinjiang Family D (4 members) (C1703-C1704 have a 2d relationship, C1703-C1699 have a 2d relationship, C1703-C1700 have a 1d relationship, C1704-C1699 have a 1d relationship, C1704-C1700 have a 1d relationship, C1699-C1700 have a 1d relationship)	..	R1b1a2a2c1	433	H2a1	..	0.128	..	ds.half	L6004	PASS	..
DA336_noUDG.SG	DA336	Grave 3	tooth	2018	DamgaardScience2018	Context: Archaeological - Period	4200	144	2500-2000 BCE	..	Russia_Shamanka_EBA.SG	Shamanka II	Russia	51.6983	103.703	Repulldown on 3.2M snpset	Shotgun	..	0.7	484326	249099	M	Russia, Shamanka II Family A (2 members) DA336-DA338 are siblings (brothers)	..	..	..	C4a2a1	..	..	..	ds.minus	..	PASS	..
C1699	C1699	C1699	Tooth	2022	KumarFuScience2022	Direct (WARNING: NO UNCALIBRATED DATE OR LAB CODE)	4200	0	2250-2250 calBCE	..	China_Xinjiang_Tuoganbai_BA	Xinjiang, Aletai Region, Habahe County, Tuoganbai	China	48.06	86.42	Native Pulldown on 3.2M snpset	1240K	1	..	783079	450134	F	Xinjiang Family D (4 members) (C1703-C1704 have a 2d relationship, C1703-C1699 have a 2d relationship, C1703-C1700 have a 1d relationship, C1704-C1699 have a 1d relationship, C1704-C1700 have a 1d relationship, C1699-C1700 have a 1d relationship)	n/a (female)	n/a (female)	428	H2a1	..	0.074	..	ds.half	L6003	PASS	..
RISE511_noUDG.SG	RISE511	collection 6136, individual 6	tooth	2015	AllentoftNature2015	Direct: IntCal20	4757	69	2909-2674 calBCE (4224±36 BP, OxA-31568)	..	Russia_Afanasievo_sister.I3387_mother.I6711.SG	Bateni	Russia	54.3566	90.9192	Repulldown on 3.2M snpset	Shotgun	1	3.755	1059886	567438	F	Russia, Middle Yenisei region, Afanasieva Gora Family A (5 members) I6712-I10565 have a morther-son/daughter relationship while I16712 has a 2nd or 3rd deg relation with RISE511. RISE511 has a mother-son relation with I6711 (having a 2nd or 3rd relation with I3387).	n/a (female)	n/a (female)	..	J2a2a	..	..	..	ds.minus	RISE511	PASS	..
kzb005_noUDG.SG	kzb005	Kurgan 23, Burial 3	..	2018	KrzewinskaScienceAdvances2018	Direct: IntCal20	3734	59	1882-1689 calBCE (3459±30 BP, Ua-56445)	..	Russia_Srubnaya_Alakul_brother.kzb008.SG	Republic of Bashkorstan, Near Usmanovo village, Kazburun 1	Russia	54.07	55.544	Repulldown on 3.2M snpset	Shotgun	..	0.849416	403524	209971	M	Russia, Republic of Bashkorstan, Near Usmanovo village, Kazburun 1 Family C (2 members) kzb005-kzb008 are brothers	..	..	..	HV0a	..	..	..	ds.minus	..	PASS	..
VLI029	VLI029	Vlin_ves_4471/H248	..	2021	PapacScienceAdvances2021	Context: Archaeological - Site/Context	4150	58	2300-2100 BCE	..	Czech_BellBeaker	Bohemia, Vliněves	Czech Republic	50.3659	14.4466	Repulldown on 3.2M snpset	1240K	1	1.90019	694961	372373	M	n/a (No relatives detected)	..	R1b - P312	..	W3a1c	..	..	..	ds.half	VLI029.B0101.TF1.1	PASS	..
I14185	I14185	1176 (2, 16051, sacek 33, prirust c. P7p-4/95)	petrous	2021	PattersonNature2021	Context: Archaeological - Period	3850	173	2200-1600 BCE	..	Czech_EBA_Unetice	Central Bohemia, Prague 5, Prague-Jinonice (Holmanʼs Garden Centre)	Czech Republic	50.0544	14.3634	Repulldown on 3.2M snpset	1240K	1	2.30181	744274	410294	M	Czech Republic, Prague 5, Jinonice Family B (2 members) (I11160-I14185 have a siblings relationship [brothers])	..	..	629.3	K1c1	[0.981,0.995]	0.135	0.403	ds.half	S14185.Y1.E1.L1	PASS	..
RISE1163_noUDG.SG	RISE1163	ind 5	petrous	2019	SchroederPNAS2019	Direct (WARNING MISSING LAB CODE): IntCal20	4736	61	2891-2674 calBCE (4196±25 BP)	..	Poland_Koszyce_GlobularAmphora.SG	Koszyce, site 3	Poland	50.1701	20.579	Repulldown on 3.2M snpset	Shotgun	..	3.80616	1095971	568149	M	Poland Cross-Site Family A (17 members) (RISE1163,�RISE1168,�RISE1169, and�RISE1173 are brothers- they all have the same father (and will be referred to as the Four Brothers).�RISE1163 and�RISE1173 have�RISE1172 as their mother while�RISE1169 and�RISE1173 have a mother that is likely very closely related to�RISE1172.�RISE1168-RISE1159-RISE1160 are in a father-mother-son family. As expected from t…	..	..	..	HV0a	..	..	..	ds.minus	..	PASS	..
DA334_noUDG.SG	DA334	Grave 107	tooth	2018	DamgaardScience2018	Direct (WARNING MISSING LAB CODE): IntCal20	4129	50	2284-2055 calBCE (3764±20 BP)	..	Russia_Shamanka_EBA.SG	Shamanka II	Russia	51.6983	103.703	Repulldown on 3.2M snpset	Shotgun	..	0.5	402853	207502	M	Russia, Shamanka II Family B (2 members) DA334-DA335 have a 2nd or 3rd deg relation	..	..	..	C4a2a1	..	..	..	ds.minus	..	PASS	..
RISE1170_noUDG.SG	RISE1170	ind 12	petrous	2019	SchroederPNAS2019	Direct (WARNING MISSING LAB CODE): IntCal20	4754	62	2900-2696 calBCE (4213±26 BP)	..	Poland_Koszyce_GlobularAmphora.SG	Koszyce, site 3	Poland	50.1701	20.579	Repulldown on 3.2M snpset	Shotgun	..	3.52842	1082087	561489	F	Poland Cross-Site Family A (17 members) (RISE1163,�RISE1168,�RISE1169, and�RISE1173 are brothers- they all have the same father (and will be referred to as the Four Brothers).�RISE1163 and�RISE1173 have�RISE1172 as their mother while�RISE1169 and�RISE1173 have a mother that is likely very closely related to�RISE1172.�RISE1168-RISE1159-RISE1160 are in a father-mother-son family. As expected from t…	n/a (female)	n/a (female)	..	K1a1b1e	..	..	..	ds.minus	..	PASS	..
ans014_noUDG.SG	ans014	Ansarve14	teeth	2019	SanchezQuintoPNAS2019	Direct: IntCal20	5111	108	3336-2937 calBCE (4450±30 BP, Beta-402962)	..	Sweden_Ansarve_Megalithic.SG	Ansarve	Sweden	57.509	18.14	Repulldown on 3.2M snpset	Shotgun	14	1.78106	941632	488978	M	Sweden, Ansarve Family A (2 members) (ans014-ans017 are 2nd or 3rd degree relatives)	..	..	..	J1c5	..	..	..	ds.minus	..	PASS	..
MIS002	MIS002	Mikulovice_92b	..	2021	PapacScienceAdvances2021	Direct: IntCal20	3883	36	2020-1883 calBCE (3582±19 BP, MAMS-30494)	..	Czech_EBA_Unetice	Bohemia, Mikulovice	Czech Republic	49.992	15.7769	Repulldown on 3.2M snpset	1240K	1	2.50634	857672	454670	M	Czech Republic cross-site Family B (43 members) (brothers: MIB060-MIB061 | father-son: MIB051-MIB053, MIB086-MIS002, MIB086-MIB073, MIB086-MIS001, MIB076-MIB083 | son-mother: MIB053-MIB036, MIB073-MIB074, MIS001-MIB074 | daughter-father: MIB053-MIB049, MIB062-MIB002 | father-daughter: MIB056-MIB057, MIB016-MIB037 | mother-daughter: MIB038-MIB045, ROU002-ROU003 | mother-son: MIB038-MIB059 | 1d: MI…	..	R1b - P312	..	T2c1d1	..	..	..	ds.half	MIS002.merged	PASS	..
RISE1165_noUDG.SG	RISE1165	ind 7	petrous	2019	SchroederPNAS2019	Direct (WARNING MISSING LAB CODE): IntCal20	4754	67	2906-2675 calBCE (4220±34 BP)	..	Poland_Koszyce_GlobularAmphora.SG	Koszyce, site 3	Poland	50.1701	20.579	Repulldown on 3.2M snpset	Shotgun	..	2.09786	933957	489635	M	Poland Cross-Site Family A (17 members) (RISE1163,�RISE1168,�RISE1169, and�RISE1173 are brothers- they all have the same father (and will be referred to as the Four Brothers).�RISE1163 and�RISE1173 have�RISE1172 as their mother while�RISE1169 and�RISE1173 have a mother that is likely very closely related to�RISE1172.�RISE1168-RISE1159-RISE1160 are in a father-mother-son family. As expected from t…	..	..	..	HV16	..	..	..	ds.minus	..	PASS	..
RISE1166_noUDG.SG	RISE1166	ind 8	petrous	2019	SchroederPNAS2019	Direct (WARNING MISSING LAB CODE): IntCal20	4904	45	3072-2888 calBCE (4330±34 BP)	..	Poland_Koszyce_GlobularAmphora.SG	Koszyce, site 3	Poland	50.1701	20.579	Repulldown on 3.2M snpset	Shotgun	..	2.82522	1034330	536435	F	Poland Cross-Site Family A (17 members) (RISE1163,�RISE1168,�RISE1169, and�RISE1173 are brothers- they all have the same father (and will be referred to as the Four Brothers).�RISE1163 and�RISE1173 have�RISE1172 as their mother while�RISE1169 and�RISE1173 have a mother that is likely very closely related to�RISE1172.�RISE1168-RISE1159-RISE1160 are in a father-mother-son family. As expected from t…	n/a (female)	n/a (female)	..	J1c3f	..	..	..	ds.minus	..	PASS	..
PRU002	PRU002	PRU002	..	2021	PapacScienceAdvances2021	Direct: IntCal20	4470	34	2574-2466 calBCE (3995±23 BP, MAMS-30800)	..	Czech_BellBeaker	Bohemia	Czech Republic	50.0781	14.3122	Repulldown on 3.2M snpset	1240K	1	1.61363	651514	350177	F	Bohemia Family A (3 members) (2d: PRU002-PRU004 | 3d: PRU005-PRU002, PRU005-PRU004)	n/a (female)	n/a (female)	..	K1a3a	..	..	..	ds.half	PRU002.A0101.TF1.1	PASS	..
RISE1159_noUDG.SG	RISE1159	ind 1	petrous	2019	SchroederPNAS2019	Direct (WARNING MISSING LAB CODE): IntCal20	4724	61	2884-2671 calBCE (4180±22 BP)	..	Poland_Koszyce_GlobularAmphora.SG	Koszyce, site 3	Poland	50.1701	20.579	Repulldown on 3.2M snpset	Shotgun	..	2.65598	1023563	532069	F	Poland Cross-Site Family A (17 members) (RISE1163,�RISE1168,�RISE1169, and�RISE1173 are brothers- they all have the same father (and will be referred to as the Four Brothers).�RISE1163 and�RISE1173 have�RISE1172 as their mother while�RISE1169 and�RISE1173 have a mother that is likely very closely related to�RISE1172.�RISE1168-RISE1159-RISE1160 are in a father-mother-son family. As expected from t…	n/a (female)	n/a (female)	..	T2b	..	..	..	ds.minus	..	PASS	..
RISE670_noUDG.SG	RISE670	kurgan 2, grave 4, scull 7, 7053-49	petrous	2018	DamgaardScience2018	Direct: IntCal20	3959	77	2191-1884 calBCE (3635±50 BP, UBA-31595)	..	Russia_BA_Okunevo.SG	Verkhni Askiz	Russia	53.1565	90.2078	Repulldown on 3.2M snpset	Shotgun	..	0.7	508869	271115	M	n/a (no relatives detected)	..	..	..	A8a	..	..	..	ds.minus	..	PASS	..
RISE515_noUDG.SG	RISE515	kurgan 1, grave 3, sk.1, 7053-1	bone	2015	DamgaardScience2018	Direct: IntCal20	4196	51	2343-2144 calBCE (3810±25 BP, UCIAMS-147669)	..	Russia_BA_Okunevo.SG	Verkhni Askiz	Russia	53.1565	90.2078	Repulldown on 3.2M snpset	Shotgun	..	0.6	446283	236712	F	Russia, Verkhni Askiz Family A (2 members) (RISE515 is a 1st degree relative of RISE673)	n/a (female)	n/a (female)	..	A8a	..	..	..	ds.minus	..	PASS	..
I4885	I4885	feature 528 / Grave 3	petrous	2018	OlaldeNature2018	Direct: IntCal20	4170	47	2291-2142 calBCE (3790±20 BP, PSUAMS-2843)	..	Czech_BellBeaker	Prague 8, Kobylisy, Ke Stírce Street	Czech Republic	50.1217	14.457	Repulldown on 3.2M snpset	1240K	1	3.383	798973	433209	M	Czech Republic, Prague 8, Kobylisy, Ke Stirce Street Family A (2 members) (I4885-I4886 have a 2d or 3d relationship)	..	..	91.6	U5a1i	[0.955,0.976]	0.145	0.437	ds.half	S4885.E1.L1	PASS	mtcontam=[0.955,0.976]
I7780	I7780	Mos117 (Specimen 2, 145) | MDE-Mos117 (FR15120032) | WTR-Mos117 (FR15120044)	tooth	2019	FlegontovNature2019 merged with HarneyCheronetGenomeResearch2021	Direct (WARNING NEEDS MARINE CALIBRATION IN IntCal20): IntCal13 by Thomas Harper	4615	101	2840-2490 calBCE (4070±20 BP, PSUAMS-3743)	..	Russia_UstBelaya_Angara	Baikal Region, Angara river basin, Mouth of the Belaya River	Russia	52.9169	103.657	Repulldown on 3.2M snpset	1240K	3	2.15953	865191	465707	M	Russia, Ust'Belaya Family B (3 members) (I7780-NEO232.SG are 3rd degree relatives or further, and I7780-I1526 are 2nd or 3rd degree relatives)	..	..	478.599	C4a1a3	..	..	0.390297	ds.half,ss.half,ss.half	S7780.E1.L1,S20761.Y1.E1.L1,S20783.Y1.E1.L1	PASS	..
GRG015	GRG015	GLN 215B	petrous	2020	RivollatScienceAdvance2020	Context: Archaeological - Period	6450	289	5000-4000 BCE	..	France_MN	France, Yonne, Gurgy "les Noisats" Family A (12 members) (we detect 21 2d/3d relative pairs: GRG008-GRG018, GRG023-GRG027, GRG021-GRG027, GRG018-GRG027, GRG023-GRG035, GRG016-GRG023, GRG016-GRG025, GRG016-GRG035, GRG016-GRG041, GRG015-GRG041, GRG008-GRG041, GRG018-GRG041, GRG021-GRG041, GRG023-GRG041, GRG027-GRG041, GRG035-GRG041, GRG057-GRG041, GRG057-GRG008, GRG057-GRG018, GRG057-GRG021, GRG057…	France	47.97	3.56	Repulldown on 3.2M snpset	1240K	1	2.16086	768772	429242	F	France, Yonne, Gurgy "les Noisats" FamilyB(2 members)(GRG015-GRG041 are 2d relatives )	n/a (female)	n/a (female)	..	J1c1b	..	0.08865	0.00887096	ds.half	GRG015.A0202	PASS	..
I3954	I3954	SP52 (StPet52, collection 6612, kurgan 2, individual 8)	petrous	2019	NarasimhanPattersonScience2019	Direct: IntCal20	4690	76	2874-2586 calBCE (4140±25 BP, PSUAMS-2293)	≥50	Russia_Afanasievo	Altai Mountains, Yenisey River, left bank of Karasuk tributary, Karasuk III	Russia	48.8327	83.9097	Repulldown on 3.2M snpset	1240K	1	4.888	810432	443323	F	Russia, Altai Mountains, Yenisey River, left bank of Karasuk tributary, Karasuk III Family B (2 members) I6715-I3954 have a 2nd or 3rd deg relation	n/a (female)	n/a (female)	294	U4b3	[0.987,0.997]	0.094	0.01	ds.half	S3954.E1.L1	PASS	..
N44_noUDG.SG	N44	N44	petrous	2018	FernandesScientificReports2018	Direct: IntCal20	4400	70	2571-2305 calBCE (3950±35 BP, Poz-77329)	..	Poland_CordedWare_3.SG	Pikutkowo	Poland	52.62	18.96	Repulldown on 3.2M snpset	Shotgun	..	2.18567	899713	468364	F	Poland, Pikutkowo Family A (2 members) (N44 and N45 are 2nd or 3rd degree relatives)	n/a (female)	n/a (female)	..	U5a1b2	..	..	..	ds.minus	..	PASS	..
TRM003	TRM003	Trmice_10/87	..	2021	PapacScienceAdvances2021	Direct: IntCal20	4620	92	2854-2501 calBCE (4093±24 BP, MAMS-45794)	..	Czech_CordedWare	Bohemia, Trmice	Czech Republic	50.6379	13.9923	Repulldown on 3.2M snpset	1240K	1	1.64844	786500	419591	F	Bohemia, Trmice Family A (2 members) (2d: TRM003-TRM006)	n/a (female)	n/a (female)	..	H1q	..	..	..	ds.half	TRM003.B0101.TF1.1	PASS	..
DA340_noUDG.SG	DA340	Grave 13, LOK_1981.013	tooth	2018	DamgaardScience2018	Direct (WARNING MISSING LAB CODE): IntCal20	7023	93	5217-4852 calBCE (6130±60 BP)	..	Russia_Lokomotiv_Eneolithic.SG	Lokomotiv	Russia	52.2869	104.249	Repulldown on 3.2M snpset	Shotgun	..	0.6	404742	208022	M	n/a (no relatives detected)	..	..	..	D4	..	..	..	ds.minus	..	PASS	..
tem002_noUDG.SG	tem002	Kurgan 9, Burial 1	..	2018	KrzewinskaScienceAdvances2018	Direct: IntCal20	1761	39	121-246 calCE (1850±28 BP, Ua-56443)	..	Russia_LateSarmatian.SG	Republic of Bashkortostan, Baymak Distict, Temyaysovo-1 burial ground	Russia	52.9851	58.1243	Repulldown on 3.2M snpset	Shotgun	..	0.562775	265063	138406	M	Russia, Republic of Bashkortostan, Baymak Distict, Temyaysovo-1 burial ground Family A (3 members) tem001-temoo3 are 2nd or 3rd deg relation with tem002 being related by 2nd or 3rd deg relation to tem003	..	..	..	D4q	..	..	..	ds.minus	..	PASS	..
POST_44	POST_44	POST_44	tooth	2019	MittnikScience2019	Direct: IntCal20	4023	47	2189-1976 calBCE (3681±23 BP, MAMS-18964)	..	Germany_Lech_EBA_contam	Haunstetten - Postillionstraße	Germany	48.2957	10.891	Repulldown on 3.2M snpset	1240K	2	2.42669	844173	483721	M	n/a (no relatives detected)	..	R1b1a2a1a2	..	K1a3a	..	..	..	ds.half,ds.half	ABI941_44POST,ABI941_44POST_HS	QUESTIONABLE_CRITICAL	Xcontam=[0.024,0.033]
I4073	I4073	skeleton 236-M13	petrous	2018	OlaldeNature2018	Direct: IntCal20	3992	76	2197-1897 calBCE (3660±50 BP, GrA-15598)	..	Netherlands_BellBeaker	Noord-Holland, Oostwoud, De Tuithoorn	Netherlands	52.7336	5.09618	Repulldown on 3.2M snpset	1240K	1	3.138	745867	406603	M	Netherlands, Noord-Holland, Oostwoud, De Tuithoorn Family A (3 members) (I4068, I4073, and I4074 are all 2nd or 3rd degree relatives of each other)	..	..	235	U5a2b1	[0.969,0.984]	0.128	0.426	ds.half	S4073.E1.L1	PASS	..
AKB001	AKB001	AKB001.A	..	2021	GnecchiRusconeScienceAdvances2021	Direct: IntCal20 (WARNING: Missing lab code)	2677	84	826-547 calBCE (2583±44 BP)	..	Kazakhstan_Tasmola_EIA	Central Kazakhstan, Akbeit I, mound 1	Kazakhstan	48.94	74.76	Repulldown on 3.2M snpset	1240K	1	3.88821	998042	537879	M	Kazakhstan cross-site Family C (4 members) (1d: NUR002-AKB001 | siblings: KSH001-KSH003 | 2d: AKB001-KSH001, AKB001-KSH003 | 2/3d: NUR002-KSH001, NUR002-KSH003)	..	..	62.7216	H6a1a	..	0.0729493	..	..	AKB001.A0101	PASS	..
I3255	I3255	TRM10, skeleton [3383]	petrous	2018	OlaldeNature2018	Direct: IntCal20	3994	59	2139-1947 calBCE (3661±31 BP, SUERC-49482)	16-18	England_BellBeaker	England, Cambridgeshire, Trumpington Meadows	United Kingdom	52.1703	0.105604	Repulldown on 3.2M snpset	1240K	1	4.889	861143	466621	F	United Kingdom, England, Cambridgeshire, Trumpington Meadows Family A (2 members) (I3255 and I3256 are 2nd or 3rd degree relatives)	n/a (female)	n/a (female)	782	T2b	[0.996,0.999]	0.093	0.012	ds.half	S3255.E1.L1	PASS	..
C1703.SG	C1703	C1703	Bone	2022	KumarFuScience2022	Direct (WARNING: NO UNCALIBRATED DATE OR LAB CODE)	4200	0	2250-2250 calBCE	..	China_Xinjiang_Tuoganbai_BA_Chemurcheck	Xinjiang, Aletai Region, Habahe County, Tuoganbai	China	48.06	86.42	Native Pulldown on 3.2M snpset	1240K,Shotgun	1	..	1013228	542408	F	Xinjiang Family D (4 members) (C1703-C1704 have a 2d relationship, C1703-C1699 have a 2d relationship, C1703-C1700 have a 1d relationship, C1704-C1699 have a 1d relationship, C1704-C1700 have a 1d relationship, C1699-C1700 have a 1d relationship)	n/a (female)	n/a (female)	212	U4a1	..	0.145627	..	ds.half	L5211	PASS(guessed.this.contains.shotgun.check.in.paper.as.44.samples.designated.this.way.but.paper.suggests.only.27)	..
C1701	C1701	C1701	Tooth	2022	KumarFuScience2022	Direct (WARNING: NO UNCALIBRATED DATE OR LAB CODE)	4200	0	2250-2250 calBCE	..	China_Xinjiang_Tuoganbai_BA_Chemurcheck	Xinjiang, Aletai Region, Habahe County, Tuoganbai	China	48.06	86.42	Native Pulldown on 3.2M snpset	1240K	1	..	742848	433693	M	Xinjiang Family A (2 members) (C1702-C1701 have a 2d relationship)	..	R1b1a2a2c1	299	R1b1	..	0.099	..	ds.half	L6005	PASS	..
I5835	I5835	RISE930 (CGG_2_017853, Grave 20)	petrous	2018	OlaldeNature2018	Context: Archaeological - Period	4200	144	2500-2000 BCE	adult	Germany_BellBeaker_father.or.son.I1533	Irlbach LKR	Germany	48.841	12.75	Repulldown on 3.2M snpset	1240K	1	5.506	622864	340410	M	Germany, Irlbach LKR Family A (4 members) (I5833-I5835 have a father -son relationship (order-unkown); I5835 is a 2nd or 3rd degree relative of I5660 and I6624 (who is a 1st degree relative of I5660))	R-L2 > DF110 > BY42653	R1b1a1b1a1a2b1 (R-L2)	233.741	J1c	[0.976,0.993]	0.125	..	ds.half	S5835.E1.L1	PASS	Xcontam=[0.007,0.02]
DA41_noUDG.SG	DA41	CGG_2_016447, XiongNu 94, Hovsgol, Grave #14	..	2018	DamgaardNature2018	Direct: IntCal20	2148	84	351-54 calBCE (2147±27 BP, UBA-31154)	..	Mongolia_Xiongnu_o2.SG	Siberia, Tungus & Eastern Steppe	Mongolia	49.2744	101.716	Repulldown on 3.2M snpset	Shotgun	..	0.776	418045	223188	M	n/a (no relatives detected)	..	..	..	G3a3	..	..	..	ds.minus	..	PASS	..
I1381	I1381	2-Grave487	tooth	2018	OlaldeNature2018	Context: Date(s) of 2d/3d relative I1382	4250	115	2500-2100 BCE	child, 10-11	France_BellBeaker	Moselle, Mondelange, PAC de la Sente	France	49.153	6.102	Repulldown on 3.2M snpset	1240K	1	1.554	678157	370949	M	France, Moselle, Mondelange, PAC de la Sanie Family A (2 members) I1381-I1382 have a 2nd or 3rd deg relatedness	..	..	587	H	[0.998,1.000]	0.099	0.423	ds.half	S1381.E1.L1	PASS	Xcontam=[0.007,0.018]
I14677	I14677	1269 (T. III Cella A)	petrous	2020	FernandesNatureEcologyEvolution2020	Direct: IntCal20	4329	53	2464-2294 calBCE (3890±25 BP, PSUAMS-6691)	..	Italy_Sardinia_C_MonteClaro	Sardinia, Serra Cabriles	Italy	40.7897	8.59139	Repulldown on 3.2M snpset	1240K	1	3.20444	779464	430166	M	n/a (no relatives detected)	..	..	205.5	K1a1b1	[0.990,1.000]	0.131	0.408	ds.half	S14677.Y1.E1.L1	PASS	..
I10065	I10065	P8L16 (mass burial)	petrous	..	NovakPLoSOne2021	Context: Date(s) from same site (I10293, I10052, I10272)	6050	115	4300-3900 BCE	..	Croatia_C_Lasinja	Potočani	Croatia	45.4482	17.6388	Repulldown on 3.2M snpset	1240K	1	2.93968	769062	421240	F	Croatia, Poto_ani Family C (2 members) (I10054-I11065 have a 2d or 3d relationship)	n/a (female)	n/a (female)	287	H42	[0.983,0.994]	0.117	0.013	ds.half	S10065.E1.L1	PASS	..
BNL005	BNL005	Brand_s nad Labem_76-1	..	2021	PapacScienceAdvances2021	Direct: IntCal20	4084	56	2271-2037 calBCE (3738±23 BP, MAMS-30777)	..	Czech_EBA_Unetice	Bohemia, Brandýs nad Labem	Czech Republic	50.1742	14.6465	Repulldown on 3.2M snpset	1240K	1	1.55439	748468	410678	F	Bohemia, Brand_s nad Labem Family A (6 members) (father-son: BNL006-BNL007 | siblings: BNL001-BNL003 | 2d: BNL002-BNL007 | 2/3d: BNL005-BNL002, BNL005-BNL006, BNL005-BNL007, BNL002-BNL001, BNL002-BNL003, BNL002-BNL006, BNL006-BNL003, BNL007-BNL001, BNL007-BNL003)	n/a (female)	n/a (female)	..	J1c	..	..	..	ds.half	BNL005.A0101.TF1.1	PASS	..
BNL006	BNL006	Brand_s nad Labem_76-2	..	2021	PapacScienceAdvances2021	Context: Archaeological - Site/Context (dates, same grave)	4070	46	2200-2040 BCE	..	Czech_EBA_Unetice	Bohemia, Brandýs nad Labem	Czech Republic	50.1742	14.6465	Repulldown on 3.2M snpset	1240K	1	0.843363	579447	316949	M	Bohemia, Brand_s nad Labem Family A (6 members) (father-son: BNL006-BNL007 | siblings: BNL001-BNL003 | 2d: BNL002-BNL007 | 2/3d: BNL005-BNL002, BNL005-BNL006, BNL005-BNL007, BNL002-BNL001, BNL002-BNL003, BNL002-BNL006, BNL006-BNL003, BNL007-BNL001, BNL007-BNL003)	..	I2a2	..	K1c1	..	..	..	ds.half	BNL006.A0101.TF1.1	PASS	..
GRG025	GRG025	GLN 232C	petrous	2020	RivollatScienceAdvance2020	Context: Archaeological - Period	6450	289	5000-4000 BCE	..	France_MN	France, Yonne, Gurgy "les Noisats" Family A (12 members) (we detect 21 2d/3d relative pairs: GRG008-GRG018, GRG023-GRG027, GRG021-GRG027, GRG018-GRG027, GRG023-GRG035, GRG016-GRG023, GRG016-GRG025, GRG016-GRG035, GRG016-GRG041, GRG015-GRG041, GRG008-GRG041, GRG018-GRG041, GRG021-GRG041, GRG023-GRG041, GRG027-GRG041, GRG035-GRG041, GRG057-GRG041, GRG057-GRG008, GRG057-GRG018, GRG057-GRG021, GRG057…	France	47.97	3.56	Repulldown on 3.2M snpset	1240K	1	1.34993	678562	379538	F	n/a (no relatives detected)	n/a (female)	n/a (female)	..	K1a3a	..	0.1424	0.0137764	ds.half	GRG025.A0102	PASS	..
I14190	I14190	1181 (70 A, 16070)	petrous	2021	PattersonNature2021	Context: Date(s) on 2d/3d relative I7197	6450	58	4600-4400 BCE	..	Czech_MN	Central Bohemia, Prague 5, Prague-Jinonice (Holmanʼs Garden Centre)	Czech Republic	50.0544	14.3634	Repulldown on 3.2M snpset	1240K	1	3.46645	812343	447210	M	Czech Republic, Prague 5, Jinonice Family D (2 members) (I7197-I14190 have a 2d or 3d relationship)	..	..	482.8	T2e	[0.990,0.999]	0.101	0.406	ds.half	S14190.Y1.E1.L1	PASS	..
GRG035	GRG035	GLN 256	petrous	2020	RivollatScienceAdvance2020	Context: Archaeological - Period	6450	289	5000-4000 BCE	..	France_MN	France, Yonne, Gurgy "les Noisats" Family A (12 members) (we detect 21 2d/3d relative pairs: GRG008-GRG018, GRG023-GRG027, GRG021-GRG027, GRG018-GRG027, GRG023-GRG035, GRG016-GRG023, GRG016-GRG025, GRG016-GRG035, GRG016-GRG041, GRG015-GRG041, GRG008-GRG041, GRG018-GRG041, GRG021-GRG041, GRG023-GRG041, GRG027-GRG041, GRG035-GRG041, GRG057-GRG041, GRG057-GRG008, GRG057-GRG018, GRG057-GRG021, GRG057…	France	47.97	3.56	Repulldown on 3.2M snpset	1240K	1	1.10746	572762	322173	M	n/a (no relatives detected)	..	G2a2b2a	..	H1+152	..	0.1465	0.605333	ds.half	GRG035.A0101	PASS	..
MX191	MX191	Individuum 10/16	petrous	2020	FurtwanglerNatureCommunications2020	Direct: IntCal20	4523	75	2837-2472 calBCE (4050±30 BP, ETH-44196.2)	..	Switzerland_EBA_2	Spreitenbach CWC	Switzerland	47.255	8.2158	Repulldown on 3.2M snpset	1240K	1	1.37508	606362	337098	M	Switzerland Spreitenbach CWC Family A (3 members) (MX188 and MX190 are brothers and are both 2nd or 3rd degree relatives of MX191)	..	..	..	H3+16189	..	..	..	ds.half	MX191	PASS	..
I14186	I14186	1177 (31, 16058, sc. 389, prirust c. P7p-4/94)	petrous	2021	PattersonNature2021	Context: Archaeological - Period	3850	173	2200-1600 BCE	..	Czech_EBA_Unetice	Central Bohemia, Prague 5, Prague-Jinonice (Holmanʼs Garden Centre)	Czech Republic	50.0544	14.3634	Repulldown on 3.2M snpset	1240K	1	1.01707	584426	321934	F	n/a (no relatives detected)	n/a (female)	n/a (female)	387.7	W3a1a	[0.988,0.998]	0.107	0.016	ds.half	S14186.Y1.E1.L1	PASS	..
I10045	I10045	P8U8A (mass burial)	petrous	..	NovakPLoSOne2021	Context: Date(s) from same site (I10293, I10052, I10272)	6050	115	4300-3900 BCE	..	Croatia_C_Lasinja	Potočani	Croatia	45.4482	17.6388	Repulldown on 3.2M snpset	1240K	1	2.60199	804710	437033	M	Croatia, Poto_ani Family D (4 members) (I10068-I10070-I10074 have a father-daughter1-daughter2 relationship; I10045 has a 2d or 3d relationship to I10068-I10070-I10074)	..	..	162	H13b1+200	[0.978,0.99]	0.141	0.42	ds.half	S10045.E1.L1	PASS	..
I4551	I4551	ZVEJ4 (Burial 108, jar burial)	petrous	2018	MathiesonNature2018	Direct: IntCal20	7670	32	5788-5663 calBCE (6845±25 BP, PSUAMS-2836)	..	Latvia_HG	Zvejnieki	Latvia	56.2833	25.1333	Repulldown on 3.2M snpset	1240K	1	3.901	694172	384822	M	n/a (no relatives detected)	..	..	350	U5a2	[0.992,0.999]	0.087	0.426	ds.half	S4551.E1.L1	PASS	..
RISE680_noUDG.SG	RISE680	kurgan 1, grave 1a, 7053-170	tooth (canine)	2018	DamgaardScience2018	Context: Archaeological - Period	4300	318	2900-1800 BCE	..	Russia_BA_Okunevo.SG	Khakassia, Ust'-Abakan, Uybat V	Russia	53.7086	90.3598	Repulldown on 3.2M snpset	Shotgun	..	1.5	792713	411765	F	n/a (no relatives detected)	n/a (female)	n/a (female)	..	A+152+16362	..	..	..	ds.minus	..	PASS	..
GLZ001	GLZ001	4616 M2 upper left	tooth	2020	YuCell2020	Direct (WARNING TO MARINE CALIBRATE IN Intcal20; MISSING LAB CODE): IntCal13 range with fresh water reservoir effect correction	4556	99	2838-2495 calBCE (4319±22 BP)	..	Russia_Siberia_Irkutsk_EBA	Siberia, Irkutsk city, Glazkovskoe predmestie	Russia	52.2791	104.252	Repulldown on 3.2M snpset	1240K	1	1.05397	695969	375404	M	n/a (no relatives detected)	..	C2b1	409.9	C4	..	0.07	..	ds.half	GLZ001.A0101	PASS	..
BOO004.A0101	BOO004	BOO72.7	tooth	2018	LamnidisNatureCommunications2018	Context: Based on other date from same site (BOO001)	3725	159	2050-1500 BCE	..	Russia_Bolshoy	Murmansk, Bolshoy Oleniy Ostrov	Russia	69.2239	33.4828	Repulldown on 3.2M snpset	1240K	1	2.73069	781610	427484	M	n/a (no relatives detected)	..	..	..	C4b	..	..	..	ds.half	BOO004	PASS	..
AITI_2	AITI_2	AITI_2	tooth	2019	MittnikScience2019	Direct: IntCal20	3753	50	1885-1696 calBCE (3477±28 BP, MAMS-21562)	..	Germany_Lech_EBA	Kleinaitingen - Gewerbegebiet Nord	Germany	48.2228	10.845	Repulldown on 3.2M snpset	1240K	2	2.27735	741791	434189	M	n/a (no relatives detected)	..	R1b1a2a1a2	..	H6a	..	..	..	ds.half,ds.half	ABI952_2KA,ABI952_2KA_HS	PASS	..
MA973_noUDG.SG	MA973	Kunila2	tooth	2017	SaagCurrentBiology2017	Direct: IntCal20	4416	72	2575-2307 calBCE (3960±40 BP, Poz-10825)	..	Estonia_CordedWare.SG	Kursi, Jõgeva	Estonia	58.33	26.15	Repulldown on 3.2M snpset	Shotgun	..	1.69997	748675	406051	M	n/a (no relatives detected)	..	..	..	J1c3	..	..	..	ds.minus	..	PASS	..
BNL002	BNL002	Brand_s nad Labem_63-2	..	2021	PapacScienceAdvances2021	Context: Archaeological - Site/Context (dates, same grave)	3995	55	2140-1950 BCE	..	Czech_EBA_Unetice	Bohemia, Brandýs nad Labem	Czech Republic	50.1742	14.6465	Repulldown on 3.2M snpset	1240K	1	1.16646	650848	358235	M	Bohemia, Brand_s nad Labem Family A (6 members) (father-son: BNL006-BNL007 | siblings: BNL001-BNL003 | 2d: BNL002-BNL007 | 2/3d: BNL005-BNL002, BNL005-BNL006, BNL005-BNL007, BNL002-BNL001, BNL002-BNL003, BNL002-BNL006, BNL006-BNL003, BNL007-BNL001, BNL007-BNL003)	..	I2a2	..	U5a1c1	..	..	..	ds.half	BNL002.C0101.TF1.1	PASS	..
I15643	I15643	1761 (5, 38752)	petrous	2021	PattersonNature2021	Context: Date(s) from same site (I13469, I13467)	3950	87	2150-1850 BCE	..	Czech_EBA_Unetice	Central Bohemia, Prague 5, Prague-Stodůlky (Malá Ohrada site)	Czech Republic	50.045	14.3393	Repulldown on 3.2M snpset	1240K	1	1.64245	678603	365560	M	Czech Republic, Prague 5 - Mala Ohrada Family B (3 members) (I13470-I15646 have a mother-son relationship; I15646-I15643 have a 2d or 3d relationship)	..	..	192	U4d1	[0.980,0.997]	0.124	0.395	ss.half	S15643.Y1.E1.L1	PASS	..
I15648	I15648	1766 (15/58, 32256, S XIV J403)	petrous	2021	PattersonNature2021	Direct: IntCal20	5397	53	3598-3371 calBCE (4690±25 BP, PSUAMS-10098)	..	Czech_N	N Bohemia, Mladá Boleslav, Mužský-Hrada (Hrada site, Dneboh cadastre)	Czech Republic	49.9916	14.1626	Repulldown on 3.2M snpset	1240K	1	0.890957	555242	297385	M	n/a (no relatives detected)	..	..	207.6	K1a+195	[0.695,0.886]	0.112	0.388	ss.half	S15648.Y1.E1.L1	PASS	mtcontam=[0.695,0.886], Xcontam=[0,0.005]
RISE672_noUDG.SG	RISE672	kurgan 2, grave 8, sk.3, 7053-61	tooth	2018	DamgaardScience2018	Context: Archaeological - Period	4300	318	2900-1800 BCE	..	Russia_BA_Okunevo.SG	Verkhni Askiz	Russia	53.1565	90.2078	Repulldown on 3.2M snpset	Shotgun	..	1.2	646076	329536	M	Russia, Verkhni Askiz Family B (2 members) (RISE516-RISE672 are siblings)	..	..	..	H6a1b	..	..	..	ds.minus	..	PASS	..
BRE005	BRE005	BRE005.A	..	2021	GnecchiRusconeScienceAdvances2021	Direct: IntCal20 (WARNING: Missing lab code)	1905	30	32 calBCE - 113 calCE (1975ʱ13 BP)	..	Kazakhstan_Berel_IA	Central Kazakhstan, Berel Necropolis, object 80A/80E	Kazakhstan	49.33	85.79	Repulldown on 3.2M snpset	1240K	1	3.50184	979582	525098	M	n/a (no relatives detected)	..	..	52.931	J2b1a2a	..	0.094441	..	..	BRE005.A0101	PASS	..
I6590	I6590	RISE915 (CGG_2_017838, Grave 2)	petrous	2018	OlaldeNature2018	Context: Archaeological - Period	4200	144	2500-2000 BCE	..	Germany_BellBeaker	Irlbach LKR	Germany	48.841	12.75	Repulldown on 3.2M snpset	1240K	1	3.936	822740	448429	F	n/a (no relatives detected)	n/a (female)	n/a (female)	509.064	X2c1	[0.976,0.994]	..	..	ds.half	S6590.E1.L1	PASS	..
vbj001.SG	vbj001	vbj001	bone (cranial), tooth (molar)	2020	CoutinhoJakobssonAJPA2020	Direct: IntCal20	4675	91	2879-2577 calBCE (4135±50 BP, Ua-19395)	..	Sweden_Gotland_Vasterbjers_PittedWare_BattleAxe.SG	Gotland, Västerbjers	Sweden	57.58	18.7	Repulldown on 3.2M snpset	Shotgun	6	1.80961	925572	480740	F	n/a (no relatives detected)	n/a (female)	n/a (female)	640.9	U4a2	..	..	..	ds.half,ds.half,ds.half,ds.half,ds.half,ds.half	..	PASS	..
POP05_noUDG.SG	POP05	SU874 U368	Petrous	2021	FreilichPinhasiScientificReports2021	Context: Archaeology - Period	6450	115	4700-4300 BCE	13-15 yrs	Croatia_Popova_MN.SG	Osijek, Beli Manastir-Popova zemlja	Croatia	45.747	18.57	Native Pulldown on 3.2M snpset	Shotgun	..	..	760168	393001	F	n/a (no relatives detected)	n/a (female)	n/a (female)	181.493	K1a5	..	0.23	..	ds.minus	..	PASS	..
VLI079	VLI079	Vlin_ves_2583	..	2021	PapacScienceAdvances2021	Direct: IntCal20	4623	91	2856-2501 calBCE (4095±23 BP, MAMS-47026)	..	Czech_CordedWare_o3	Bohemia, Vliněves	Czech Republic	50.3659	14.4466	Repulldown on 3.2M snpset	1240K	1	0.773742	550306	289738	F	n/a (No relatives detected)	n/a (female)	n/a (female)	..	W	..	..	..	ds.half	VLI079.B0101.TF1.1	PASS	..
NER001	NER001	Neratovice_1	..	2021	PapacScienceAdvances2021	Direct: IntCal20	6076	65	4235-3995 calBCE (5284±27 BP, MAMS-45790)	..	Czech_N_Jordanow	Bohemia, Neratovice	Czech Republic	50.2681	14.5232	Repulldown on 3.2M snpset	1240K	1	0.777085	575237	301699	M	n/a (No relatives detected)	..	I2a1b1a	..	U5b1d1	..	..	..	ds.half	NER001.A0101.TF1.1	PASS	..
I11501	I11501	Kumsay (Kyryk Oba), Kurgan 6, Burial 10	tooth	2019	NarasimhanPattersonScience2019	Direct: IntCal20	5164	77	3345-3096 calBCE (4495±25 BP, PSUAMS-4604)	..	Kazakhstan_Kumsay_EBA	Kumsay, Kyirik Oba	Kazakhstan	49.49	58.51	Repulldown on 3.2M snpset	1240K	1	1.11681	655508	348096	F	Kumsay, Kyryk Oba Family A (7 members) (1d: I11501-I26224, I26227-I26289 | 2d: I26227-I11732, I26227-I11501, I26227-I11531, I26227-I11734, I11732-I26224, I11531-I26224 | 2/3d: I11501-I11531, I11501-I11732, I11501-I11734, I11531-I11732, I11531-I11734, I11732-I11734)	n/a (female)	n/a (female)	280.1	C5c+16234	[0.975,0.992]	0.076	0.008	ds.half	S11501.E1.L1	PASS	..
I6591	I6591	RISE914 (CGG_2_017837, Grave 1)	petrous	2018	OlaldeNature2018	Context: Archaeological - Period	4200	144	2500-2000 BCE	..	Germany_BellBeaker	Irlbach LKR	Germany	48.841	12.75	Repulldown on 3.2M snpset	1240K	1	3.005	814270	445807	F	n/a (no relatives detected)	n/a (female)	n/a (female)	399.01	U5b2c	[0.981,0.995]	..	..	ds.half	S6591.E1.L1	PASS	..
KO1016	KO1016	Kolín I_3790-2	..	2021	PapacScienceAdvances2021	Context: Relative - Kinship with KO1001	4750	58	2900-2700 BCE	..	Czech_N_Rivnac	Bohemia, Kolín I	Czech Republic	50.0333	15.1681	Repulldown on 3.2M snpset	1240K	1	0.825299	576572	314121	F	Bohemia, Kol�n I Family B (2 members) (daughter-mother: KO1016-KO1001)	n/a (female)	n/a (female)	..	HV	..	..	..	ds.half	KO1016.A0101.TF1.1	PASS	..
KNE002	KNE002	Kněževes_2351-1	..	2021	PapacScienceAdvances2021	Direct: IntCal20	4043	47	2198-2027 calBCE (3705±24 BP, MAMS-30771)	..	Czech_EBA_Unetice	Bohemia, Kněževes	Czech Republic	50.1193	14.2671	Repulldown on 3.2M snpset	1240K	1	0.809357	570459	311939	F	n/a (No relatives detected)	n/a (female)	n/a (female)	..	T2a1b1a1	..	..	..	ds.half	KNE002.A0101.TF1.1	PASS	..
I20810	I20810	P6239; formerly labeled as 6238	petrous	2022	LazaridisAlpaslanRoodenbergScience2022	Context: Archaeological - Period and genetic clustering and other dates at site	5950	289	4500-3500 BCE	Child; 4-5 yrs.	Romania_C_Bodrogkeresztur	Urziceni	Romania	47.7467	22.395	Repulldown on 3.2M snpset	1240K	1	4.574	838333	452961	F	Romania, Urziceni Family A (3 members) (I15622 and I7133 are sisters, and both are 2nd or 3rd degree relatives of I20810)	n/a (female)	n/a (female)	132	H	[0.956,0.983]	0.211	0.013	ss.half	S20810.Y1.E1.L1	PASS	..
I7214	I7214	RDVS74/81	petrous	2018	OlaldeNature2018	Context: Archaeological - Period	4200	144	2500-2000 BCE	..	Czech_BellBeaker	Radosevice	Czech Republic	50.4103	14.0746	Repulldown on 3.2M snpset	1240K	1	3.772	751275	411871	F	Czech Republic, Radovesice Family C (2 members) (I7214-I7289 have a sibling relationship)	n/a (female)	n/a (female)	223	U8b1b1	[0.997,1.000]	0.098	0.013	ds.half	S7214.E1.L1	PASS	..
I12970	I12970	699 (AT-208, Grave 48, Individual #7)	petrous	2021	WangNature2021	Direct: IntCal20	2286	60	399-231 calBCE (2280±20 BP, UCIAMS-226546, PSUG-5461)	..	Mongolia_EIA_Sagly_4	Uvs aimag, Ulaangom sum, Chandman Uul, Ulaangom cemetery Grave #48 burial 7	Mongolia	49.96	92.05	Repulldown on 3.2M snpset	1240K	1	4.37721	832643	459740	M	Mongolia, Uvs aimag, Ulaangom sum, Chandman Uul, Ulaangom cemetery Family C (2 members) (I12970 and I7028 are 1st or 2nd degree relatives)	..	Q1b1a3a1-L332	511.4	A8a	[0.983,0.998]	0.057	0.414	ds.half	S12970.Y1.E1.L1	PASS	..
KOP002	KOP002	Kolín VI_4989	..	2021	PapacScienceAdvances2021	Context: Archaeological - Site/Context	4250	58	2400-2200 BCE	..	Czech_BellBeaker	Bohemia, Kolín VI	Czech Republic	50.011	15.2132	Repulldown on 3.2M snpset	1240K	1	0.935668	562108	302640	M	Bohemia, Kol√≠n VI Family A (2 members) (2/3d: KOP003-KOP002)	..	R1b - P312	..	U5a2b	..	..	..	ds.half	KOP002.merged	PASS	..
BRE003	BRE003	BRE003.A	..	2021	GnecchiRusconeScienceAdvances2021	Context: Historical - period (Pazyryk)	2100	144	400 BCE - 100 CE	..	Kazakhstan_Berel_IA	Central Kazakhstan, Berel Necropolis, object 80A/80E	Kazakhstan	49.33	85.79	Repulldown on 3.2M snpset	1240K	1	2.20551	890890	479581	F	n/a (no relatives detected)	n/a (female)	n/a (female)	37.7819	B5b2a	..	0.0654879	..	..	BRE003.A0101	PASS	..
I0371	I0371	SVP HB 11, K. 1, gr. 1 (SVP11, 40.1, Grachevka II, 1/1/1) | 40.1, Grachevka II 1/1/1 (36892)	bone (long bone)	2015	PattersonNature2021 (higher coverage of previously published individual in MathiesonNature2015)	Direct: IntCal20	4678	83	2871-2581 calBCE (4130±30 BP, Beta-392488)	..	Russia_MBA_Poltavka	Samara Oblast, Volga River Valley, Sok River, Grachevka	Russia	53.5898	50.5713	Repulldown on 3.2M snpset	1240K	4	1.51332	804537	429555	M	n/a (no relatives detected)	..	..	401.308	U2d2	[0.979,0.993]	..	..	ds.half,ds.half,ds.half,ds.half	S0371.E1.L1,S0371.E2.L1,S0371.E2.L2,S6295.E1.L1	PASS	Xcontam=[0.006,0.024]
N47_noUDG.SG	N47	N47	petrous	2018	FernandesScientificReports2018	Context: Date(s) from same site (N44)	4375	101	2600-2250 BCE	..	Poland_CordedWare_1.SG	Pikutkowo	Poland	52.62	18.96	Repulldown on 3.2M snpset	Shotgun	..	2.42996	980152	508772	M	n/a (no relatives detected)	..	..	..	U5b2a2	..	..	..	ds.minus	..	PASS	..
I3394	I3394	StPet62 (collection 3864, individual 2)	petrous	2019	NarasimhanPattersonScience2019	Context: Archaeological - Period	3600	144	1900-1400 BCE	..	Russia_MLBA_Krasnoyarsk	Krasnoyarsk Krai, near Orak Ulus, Orak burial place	Russia	55.1924	89.3053	Repulldown on 3.2M snpset	1240K	1	2.759	794629	434181	M	Russia, Krasnoyarsk Krai, near Orak Ulus, Orak burial place Family A (3 members) (I6718 is the father of son I3393, who is a 2nd or 3rd degree relative of I3394)	..	..	538	U4a1	[0.985,0.993]	0.082	0.421	ds.half	S3394.E1.L2	PASS	..
BLSM27S_noUDG	BLSM27S	..	pertous	2020	NingNatureCommunications2020	Context: Archaeological - Period	5250	144	3550-3050 BCE	..	China_WLR_MN	Liaoning, Chaoyang city, Banla mountain	China	41.4147	120.274	Repulldown on 3.2M snpset	1240K	1	5.878	1103573	572012	F	n/a (no relatives detected)	n/a (female)	n/a (female)	440.454	D5a3a1	..	..	0.00853279	ds.minus	..	PASS	..
DA335_noUDG.SG	DA335	Grave 5	tooth	2018	DamgaardScience2018	Context: Archaeological - Period	4200	144	2500-2000 BCE	..	Russia_Shamanka_EBA.SG	Shamanka II	Russia	51.6983	103.703	Repulldown on 3.2M snpset	Shotgun	..	0.5	370381	191716	M	Russia, Shamanka II Family B (2 members) DA334-DA335 have a 2nd or 3rd deg relation	..	..	..	F1b1b	..	..	..	ds.minus	..	PASS	..
POST_6	POST_6	POST_6	tooth	2019	MittnikScience2019	Direct: IntCal20	3873	36	2015-1830 calBCE (3574±19 BP, MAMS-18955)	..	Germany_Lech_EBA	Haunstetten - Postillionstraße	Germany	48.2957	10.891	Repulldown on 3.2M snpset	1240K	2	7.43489	934519	516370	M	n/a (no relatives detected)	..	R1b1a2a1a2	..	U5a1a1+16362	..	..	..	ds.half,ds.half	ABI910_6POST,ABI910_6POST_HS	QUESTIONABLE	Xcontam=[0.018,0.023]
KPT002_petrous	KPT002	8300 petrous left	petrous bone	2020	YuCell2020	Direct (WARNING NEED R_combine, NEEW FWRE CALIBRATE IN Intcal20; MISSING LAB CODE): IntCal13 union of two dates with fresh water reservoir effect correction	3931	122	2191-1770 calBCE [union of two dates: 2191-1965 calBCE (4033±31 BP, corrected for FWRE); 1920-1770 calBCE (3915±19 BP, corrected for FWRE)]	..	Russia_Siberia_Lena_EBA	Siberia, Upper Lena river, Khaptsagai	Russia	53.0445	105.511	Repulldown on 3.2M snpset	1240K	1	1.3389	650801	366332	M	n/a (no relatives detected)	..	CT	199.6	C4	..	0.037	..	ds.half	KPT002.A0101	PROVISIONAL_PASS	..
ROU004	ROU004	Roudnice nad Labem_1-4	..	2021	PapacScienceAdvances2021	Context: Relative - Kinship with ROU002	3995	49	2130-1960 BCE	..	Czech_EBA_Unetice	Bohemia, Roudnice nad Labem	Czech Republic	50.4168	14.2455	Repulldown on 3.2M snpset	1240K	1	0.890301	581616	314479	F	Czech Republic cross-site Family B (43 members) (brothers: MIB060-MIB061 | father-son: MIB051-MIB053, MIB086-MIS002, MIB086-MIB073, MIB086-MIS001, MIB076-MIB083 | son-mother: MIB053-MIB036, MIB073-MIB074, MIS001-MIB074 | daughter-father: MIB053-MIB049, MIB062-MIB002 | father-daughter: MIB056-MIB057, MIB016-MIB037 | mother-daughter: MIB038-MIB045, ROU002-ROU003 | mother-son: MIB038-MIB059 | 1d: MI…	n/a (female)	n/a (female)	..	U5b1c2	..	..	..	ds.half	ROU004.A0101.TF1.1	PASS	..
LYG001	LYG001	LYG001.A0101, BZNK-297/1, Lysogorskaya 6, kurgan 3, grave 4	petrous	2019	WangNatureCommunications2019	Direct: IntCal20	4670	84	2866-2580 calBCE (4122±23 BP, MAMS-29825)	..	Russia_North_Caucasus	Piedmont, Lysogarskaya	Russia	44.0534	43.2103	Repulldown on 3.2M snpset	1240K	..	0.995972	569910	310809	M	n/a (no relatives detected)	..	..	..	H13a1a2	..	..	..	half	..	PASS	..
BOO003.A0101	BOO003	BOO72.4	tooth	2018	LamnidisNatureCommunications2018	Context: Based on other date from same site (BOO001)	3725	159	2050-1500 BCE	..	Russia_Bolshoy	Murmansk, Bolshoy Oleniy Ostrov	Russia	69.2239	33.4828	Repulldown on 3.2M snpset	1240K	1	1.00643	634908	347641	F	n/a (no relatives detected)	n/a (female)	n/a (female)	..	T2d1b1	..	..	..	ds.half	BOO003	PASS	..
I16121	I16121	2378 (Hrob 4, 38346/d, K 113 H; Sonda 27, Prikop II)	petrous (CBD)	2021	PapacScienceAdvances2021	Context: Date(s) from same site (I7186, I7187, I7188, I7189, I7191, I7192, I7193, I7194, MA1)	5850	231	4300-3500 BCE	..	Czech_C_Baalberge	Makotrasy	Czech Republic	50.1458	14.2214	Repulldown on 3.2M snpset	1240K	1	1.00368	573438	308385	F	n/a (no relatives detected)	n/a (female)	n/a (female)	128.8	T2c1d1	[0.977,0.992]	0.1	0.012	ss.half	S16121.Y1.E1.L1	PASS	..
I15823	I15823	1651 (66, 16044, S. 609; Prirus. C. P7p-4/95)	petrous	2021	PattersonNature2021	Context: Archaeological - Period	5550	115	3800-3400 BCE	..	Czech_C	Central Bohemia, Prague 5, Prague-Jinonice (Holmanʼs Garden Centre)	Czech Republic	50.0544	14.3634	Repulldown on 3.2M snpset	1240K	1	1.02099	586879	312511	M	n/a (no relatives detected)	..	..	105.4	K1a4a1	[0.970,0.989]	0.14	0.403	ss.half	S15823.Y1.E1.L1	PASS	..
I1190	I1190	Popov_3: Boysmana-II; Cemetery-1; Burial-2/1 (Boysmana II, Cemetery 1, Burial 2A)	tooth	2021	WangNature2021	Direct: IntCal20	6675	126	4988-4462 calBCE (5860±100 BP, TERRA-06129717)	..	Russia_Boisman_MN	Primorsky Krai, Boisman-2	Russia	42.7894	131.276	Repulldown on 3.2M snpset	1240K	1	1.668	736134	400768	F	n/a (no relatives detected)	n/a (female)	n/a (female)	442	D4e5	[0.996,0.999]	0.046	0.008	ds.half	S1190.E1.L2	PASS	damage.ds.half=0.046
AITI_43	AITI_43	AITI_43	tooth	2019	MittnikScience2019	Direct: IntCal20	3760	47	1888-1700 calBCE (3486±27 BP, MAMS-21571)	..	Germany_Lech_EBA	Kleinaitingen - Gewerbegebiet Nord	Germany	48.2228	10.845	Repulldown on 3.2M snpset	1240K	2	5.0281	848648	489239	M	n/a (no relatives detected)	..	R1b1a2a1a2	..	X2b+226	..	..	..	ds.half,ds.half	ABI951_43KA,ABI951_43KA_HS	PASS	..
I7189	I7189	MKTY_96/1	petrous	2021	PapacScienceAdvances2021	Direct: IntCal20	5526	40	3634-3522 calBCE (4765±20 BP, PSUAMS-4233)	..	Czech_C_Baalberge	Makotrasy	Czech Republic	50.1458	14.2214	Repulldown on 3.2M snpset	1240K	1	4.11997	855752	466240	F	Czech Republic, Makotrasy Family A (2 members) (I7189-I14176 have a 2d or 3d relationship)	n/a (female)	n/a (female)	268	W5	[0.990,0.997]	0.074	0.015	ds.half	S7189.E1.L1	PASS	..
STD001	STD001	Stadice_28	..	2021	PapacScienceAdvances2021	Context: Archaeological - Period	4500	58	2650-2450 BCE	..	Czech_CordedWare	Bohemia, Stadice	Czech Republic	50.6129	13.9612	Repulldown on 3.2M snpset	1240K	1	0.931037	603369	319145	M	n/a (No relatives detected)	..	R1a - M417 (xZ645)	..	W5a	..	..	..	ds.half	STD001.B0101.TF1.1	PASS	..
I4438	I4438	ZVEJ16 (Burial 224)	petrous	2018	MathiesonNature2018	Direct: IntCal20	7248	53	5375-5216 calBCE (6335±35 BP, PSUAMS-2235)	2-3	Latvia_HG	Zvejnieki	Latvia	56.2833	25.1333	Repulldown on 3.2M snpset	1240K	1	3.815	742501	405836	M	n/a (no relatives detected)	..	..	410	U4b1a	[0.991,0.997]	0.093	0.425	ds.half	S4438.E1.L1	PASS	..
I7335	I7335	Mos110 (Specimen 5, 147)	tooth	2019	FlegontovNature2019	Direct (WARNING NEEDS MARINE CALIBRATION IN IntCal20): IntCal13 by Thomas Harper	4465	32	2570-2460 calBCE (3995±20 BP, PSUAMS-5326)	..	Russia_UstBelaya_Angara	Baikal Region, Angara river basin, Mouth of the Belaya River	Russia	52.9169	103.657	Repulldown on 3.2M snpset	1240K	1	1.26558	701414	379701	M	n/a (no relatives detected)	..	..	477	C4a1a3	[0.999,1.000]	0.032	0.422	ds.half	S7335.E1.L1	PASS	damage.ds.half=0.032
POP24_noUDG.SG	POP24	SU1684 U855	Petrous	2021	FreilichPinhasiScientificReports2021	Context: Archaeology - Period	6450	115	4700-4300 BCE	40-50 yrs	Croatia_Popova_MN.SG	Osijek, Beli Manastir-Popova zemlja	Croatia	45.747	18.57	Native Pulldown on 3.2M snpset	Shotgun	..	..	763899	395969	M	n/a (no relatives detected)	..	I2a2a-M223	179.884	K1a1a	..	0.24	..	ds.minus	..	PASS	..
irk022_noUDG.SG	irk022	irk022	tooth	2018	KilincSciAdv2021	Direct: IntCal20	4251	71	2455-2201 calBCE (3840±30 BP, Beta-453087)	..	Russia_AngaraRiver_BA.SG	Siberian Federal District, Cis-Baikal, Angara River, Ust'-Dolgoe site	Russia	52.9943	103.421	Repulldown on 3.2M snpset	Shotgun	7	5.71873	1144753	590797	M	Angara Cross Site Family A (2 Members) (3d to 5d relationship with irk025)	..	Q1a2a1c	870.537	D4b1c	..	..	0.212538	ds.plus,ds.plus,ds.plus,ds.plus,ds.plus,ds.minus,ds.minus	IRK022-b1e1l2p1,IRK022-b1e1l2p1,irk022-b1e1l1p1,irk022-b1e1l2p2,irk022-b1e1l3p1,irk022-b1e1l1p1,irk022-b1e1l1p1	PASS	..
I11531	I11531	Kumsay (Kyryk Oba), Kurgan 4, Burial 1, skeleton 1	petrous	2019	NarasimhanPattersonScience2019	Direct: IntCal20	4937	46	3089-2917 calBCE (4385±20 BP, PSUAMS-4617)	..	Kazakhstan_Kumsay_EBA	Kumsay, Kyirik Oba	Kazakhstan	49.49	58.51	Repulldown on 3.2M snpset	1240K	1	1.99889	697302	368939	F	Kumsay, Kyryk Oba Family A (7 members) (1d: I11501-I26224, I26227-I26289 | 2d: I26227-I11732, I26227-I11501, I26227-I11531, I26227-I11734, I11732-I26224, I11531-I26224 | 2/3d: I11501-I11531, I11501-I11732, I11501-I11734, I11531-I11732, I11531-I11734, I11732-I11734)	n/a (female)	n/a (female)	473.4	C5c+16234	[0.982,0.996]	0.171	0.009	ds.half	S11531.E1.L1	PASS	..
I4259	I4259	UZ-PK-003 (Parkhai, 117, 2, 56-74)	petrous	2019	NarasimhanPattersonScience2019	Direct: IntCal20	5021	87	3315-2928 calBCE (4425±20 BP, PSUAMS-2799)	..	Turkmenistan_C_Parkhai	Parkhai II	Turkmenistan	38.348	56.2454	Repulldown on 3.2M snpset	1240K	1	1.716	677455	365406	F	Turkmenistan, Parkhai II Family A (3 members) (I4634 is a 2nd or 3rd degree relative of I4259 (who is a 2nd or 3rd degree relative of I4635) )	n/a (female)	n/a (female)	232	HV13b	[0.979,0.991]	0.127	0.01	ds.half	S4259.E1.L1	PASS	..
RK1001	RK1001	BZNK-034/4, kurgan 21, grave 11	tooth (molar)	2019	WangNatureCommunications2019	Direct: IntCal20	4717	63	2881-2639 calBCE (4171±22 BP, MAMS-29816)	..	Russia_Caucasus_EBA_Yamnaya	Kuban steppe, Rasshevatskij 1	Russia	45.5372	41.1165	Repulldown on 3.2M snpset	1240K	..	1.54551	626018	344617	M	n/a (no relatives detected)	..	..	..	U5a1d	..	..	..	half	..	PASS	..
I16538	I16538	2102 (P7A-31696A, Pit 49)	petrous	2021	PattersonNature2021	Direct: IntCal20	3975	53	2133-1946 calBCE (3650±20 BP, PSUAMS-10122)	..	Czech_EMBA	NW Bohemia, Louny, Březno u Loun	Czech Republic	50.4001	13.423	Repulldown on 3.2M snpset	1240K	1	1.2496	582250	315168	F	n/a (no relatives detected)	n/a (female)	n/a (female)	167.6	J1c3	[0.984,0.998]	0.099	0.012571	ss.half	S16538.Y1.E1.L1	PASS	damage.ss.half=0.099
I1734	I1734	StPet7 (collection 6285, site 4, individual 14)	petrous	2018	MathiesonNature2018	Context: Based on being genetically a 4th degree relative of I1736 (ignore the date of 7451-7056 calBCE (8190±60 BP, Poz-81129) Direct: IntCal20 because of poor quality collagen)	8100	87	6300-6000 BCE	..	Ukraine_Mesolithic	Vasil'evka	Ukraine	47.4342	35.2764	Repulldown on 3.2M snpset	1240K	1	4.048	748741	408670	M	Ukraine, Vasi'levka, Family A (2 members) (I1734-I1736 are 4th degree relatives based on approximately 500cM of IBD)	..	..	1010	U5b2	[0.988,0.995]	0.116	0.422	ds.half	S1734.E1.L1	PASS	..
GRG041	GRG041	GLN 276	petrous	2020	RivollatScienceAdvance2020	Context: Archaeological - Period	6450	289	5000-4000 BCE	..	France_MN	France, Yonne, Gurgy "les Noisats" Family A (12 members) (we detect 21 2d/3d relative pairs: GRG008-GRG018, GRG023-GRG027, GRG021-GRG027, GRG018-GRG027, GRG023-GRG035, GRG016-GRG023, GRG016-GRG025, GRG016-GRG035, GRG016-GRG041, GRG015-GRG041, GRG008-GRG041, GRG018-GRG041, GRG021-GRG041, GRG023-GRG041, GRG027-GRG041, GRG035-GRG041, GRG057-GRG041, GRG057-GRG008, GRG057-GRG018, GRG057-GRG021, GRG057…	France	47.97	3.56	Repulldown on 3.2M snpset	1240K	1	1.12911	553293	313025	M	France, Yonne, Gurgy "les Noisats" FamilyB(2 members)(GRG015-GRG041 are 2d relatives )	..	H2	..	K1a2	..	0.12575	0.622606	ds.half	GRG041.A0101	PASS	..
CBT004	CBT004	Grave 4, 406-3224	petrous	2020	SkourtaniotiCell2020	Direct: IntCal20	5526	40	3634-3522 calBCE (4765±20 BP, MAMS-41628)	..	Turkey_CamlibelTarlasi_LateC	Çorum Province, Çamlıbel Tarlası	Turkey	40.0197	34.5861	Repulldown on 3.2M snpset	1240K	1	0.951213	618930	328128	F	Turkey, �orum Province, �aml�bel Tarlas� Family A (3 members) (CBT004 and CBT013 are 1st degree relatives. Both CBT004 and CBT013 are 2nd or 3rd degree relatives of CBT011)	n/a (female)	n/a (female)	..	HV1	[0.97,1]	0.09	..	ds.half	..	PASS	..
PRU003	PRU003	PRU003	..	2021	PapacScienceAdvances2021	Direct: IntCal20	4427	59	2570-2348 calBCE (3957±24 BP, MAMS-30801)	..	Czech_BellBeaker	Bohemia	Czech Republic	50.0781	14.3122	Repulldown on 3.2M snpset	1240K	1	1.01919	589175	315156	F	n/a (No relatives detected)	n/a (female)	n/a (female)	..	T2b	..	..	..	ds.half	PRU003.B0101.TF1.1	PASS	..
I4634	I4634	StPet13 (site II, grave K-168, individual 9)	petrous	2019	NarasimhanPattersonScience2019	Direct: IntCal20	4998	87	3312-2920 calBCE (4415±25 BP, PSUAMS-3757)	n/a (Morphological age could not be determined)	Turkmenistan_C_Parkhai	Parkhai II	Turkmenistan	38.348	56.2454	Repulldown on 3.2M snpset	1240K	1	3.801	780461	424631	F	Turkmenistan, Parkhai II Family A (3 members) (I4634 is a 2nd or 3rd degree relative of I4259 (who is a 2nd or 3rd degree relative of I4635) )	n/a (female)	n/a (female)	198	I1b	[0.987,0.995]	0.117	0.013	ds.half	S4634.E1.L1	PASS	..
I7287	I7287	RDVS_59/80-I	petrous	2018	OlaldeNature2018	Context: Archaeological - Period	4200	144	2500-2000 BCE	..	Czech_BellBeaker	Radosevice	Czech Republic	50.4103	14.0746	Repulldown on 3.2M snpset	1240K	1	1.14355	625311	337953	M	n/a (no relatives detected)	..	..	95.3	K1a4a1	[0.994,1.000]	0.157	0.43	ds.half	S7287.E1.L1	PASS	..
I8745	I8745	Nikolaevka III K.1 B.3	tooth	2019	NarasimhanPattersonScience2019	Context: Archaeological - Period	4300	87	2500-2200 BCE	..	Russia_MBA_Poltavka	Samara Oblast, Volga River Valley, Nikolaevka Kurgan	Russia	49.9667	44.6667	Repulldown on 3.2M snpset	1240K	1	0.776334	585826	315812	M	n/a (no relatives detected)	..	..	65	U4b	[0.995,1]	0.043	0.417	ds.half	S8745.E1.L1	PASS	damage.ds.half=0.043
ARM001	ARM001	ARM001.A0101, Kaps	tooth (molar)	2019	WangNatureCommunications2019	Direct: IntCal20	5417	69	3625-3369 calBCE (4695±40 BP, KIA44691)	..	Armenia_EBA_KuraAraxes	South Caucasus mountains, Kaps	Armenia	40.8667	43.7167	Repulldown on 3.2M snpset	1240K	..	0.974521	621454	338802	F	n/a (no relatives detected)	n/a (female)	n/a (female)	..	R1a1	..	..	..	half	..	PASS	..
vbj006.SG	vbj006	vbj006	tooth (inscisor), tooth (canine)	2020	CoutinhoJakobssonAJPA2020	Direct: IntCal20	4898	44	3022-2887 calBCE (4323±34 BP, Ua-57857)	..	Sweden_Gotland_Vasterbjers_PittedWare_BattleAxe.SG	Gotland, Västerbjers	Sweden	57.58	18.7	Repulldown on 3.2M snpset	Shotgun	3	1.65729	884505	464773	M	n/a (no relatives detected)	..	I2a-L460	702	K1a3a	..	..	..	ds.half,ds.half,ds.half	..	PASS	..
I14189	I14189	1180 (52, 16060, s. 478, prirust c. P7p-4/95)	petrous	2021	PattersonNature2021	Context: Archaeological - Period	3850	173	2200-1600 BCE	..	Czech_EBA_Unetice	Central Bohemia, Prague 5, Prague-Jinonice (Holmanʼs Garden Centre)	Czech Republic	50.0544	14.3634	Repulldown on 3.2M snpset	1240K	1	2.67576	755024	414594	M	n/a (no relatives detected)	..	..	587	K1a4	[0.986,0.997]	0.111	0.409	ds.half	S14189.Y1.E1.L1	PASS	..
I18116	I18116	THREE CODES: (1) E.0060; (2) E.0126; (3) P6241; All correspond to gr. 73	tooth (molar)	2022	LazaridisAlpaslanRoodenbergScience2022	Context: Archaeological - Period and genetic clustering and other dates at site	5950	289	4500-3500 BCE	adult; 30-40 yrs.	Romania_C_Bodrogkeresztur	Urziceni	Romania	47.7467	22.395	Repulldown on 3.2M snpset	1240K	3	4.27873	878373	479106	M	Urziceni Family A (2 members) (brothers: I22561-I18116)	..	..	372.967	N1b1a	..	..	0.421536	ds.half,ds.half,ds.half	S20867.Y1.E4.L1,S18116.E1.L1,S18153.E1.L1	PASS	..
I12957	I12957	682 (AT-590A)	petrous	2020	WangNature2021	Direct: IntCal20	4462	40	2574-2459 calBCE (3980±25 BP, UCIAMS-226526, PSUG-5429)	..	Mongolia_EBA_Chemurchek_2	Khovd, Bulgan sum, Yagshiin hodoo, Barrow 3	Mongolia	46.12	91.57	Repulldown on 3.2M snpset	1240K	1	3.8367	823743	453015	M	YAG001-I12957 are duplicates	..	R1b1a1b-PF6419	533.7	T1a1	[0.891,0.944]	0.103	0.41	ds.half	S12957.Y1.E1.L1	PASS	mtcontam=[0.891,0.944], Xcontam=[0.003,0.007]
KO1005	KO1005	Kolín II_4074	..	2021	PapacScienceAdvances2021	Direct: IntCal20	4331	51	2463-2296 calBCE (3892±24 BP, MAMS-30784)	..	Czech_BellBeaker	Bohemia, Kolín II	Czech Republic	50.0256	15.1692	Repulldown on 3.2M snpset	1240K	1	1.12525	674173	369234	F	Bohemia, Kol�n II Family A (2 members) (2/3d: KO1005-KO1003)	n/a (female)	n/a (female)	..	H1	..	..	..	ds.half	KO1005.B0101.TF1.1	PASS	..
KO1013	KO1013	Kolín I_4332-I	..	2021	PapacScienceAdvances2021	Direct: IntCal20	3914	41	2029-1893 calBCE (3605±24 BP, MAMS-30789)	..	Czech_EBA_Unetice	Bohemia, Kolín I	Czech Republic	50.0333	15.1681	Repulldown on 3.2M snpset	1240K	1	0.873091	596740	325385	F	Bohemia, Kol√≠n I Family C (2 members) (2d: KO1013-KO1014)	n/a (female)	n/a (female)	..	H3d	..	..	..	ds.half	KO1013.A0101.TF1.1	PASS	..
I7249	I7249	BRAN_3 (Grave 3, 31479)	petrous	2018	OlaldeNature2018	Direct: IntCal20	4011	50	2138-1973 calBCE (3670±20 BP, PSUAMS-4499)	..	Czech_BellBeaker	Brandýsek	Czech Republic	50.19	14.158	Repulldown on 3.2M snpset	1240K	1	4.04776	762410	417585	M	n/a (no relatives detected)	..	..	337	I2	[0.992,0.999]	0.054	0.425	ds.half	S7249.E1.L1	PASS	..
ROU001	ROU001	Roudnice nad Labem_1-1	..	2021	PapacScienceAdvances2021	Context: Archaeological - Site/Context	4000	87	2200-1900 BCE	..	Czech_EBA_Unetice	Bohemia, Roudnice nad Labem	Czech Republic	50.4168	14.2455	Repulldown on 3.2M snpset	1240K	1	0.921835	616857	332683	F	n/a (No relatives detected)	n/a (female)	n/a (female)	..	U5a1g2	..	..	..	ds.half	ROU001.A0101.TF1.1	PASS	..
I13027	I13027	h 1967/1._Skelet III; A16-005_M028	petrous	2021	PattersonNature2021	Direct: IntCal20	4039	47	2197-1983 calBCE (3700±25 BP, PSUAMS-7847)	..	Netherlands_LNB_EBA_BellBeaker	Zuid-Holland, Molenaarsgraaf	Netherlands	51.886	4.855	Repulldown on 3.2M snpset	1240K	1	1.04068	632053	345742	F	n/a (no relatives detected)	n/a (female)	n/a (female)	258.6	T2b21	[0.995,1.000]	0.089	0.01	ds.half	S13027.E1.L1	PASS	..
I14192	I14192	1183 (69 A, 16067, s. 628/9; prirust c. P7p-4/95)	petrous	2021	PattersonNature2021	Context: Archaeological - Period	3850	173	2200-1600 BCE	..	Czech_EBA_Unetice	Central Bohemia, Prague 5, Prague-Jinonice (Holmanʼs Garden Centre)	Czech Republic	50.0544	14.3634	Repulldown on 3.2M snpset	1240K	1	1.32244	658820	363748	M	n/a (no relatives detected)	..	..	352.7	H1j2a	[0.987,0.999]	0.107	0.408	ds.half	S14192.Y1.E1.L1	PASS	..
RK4001	RK4001	RK4001.A0101, BZNK-284/1, Rasshevatskiy 4, kurgan 1, grave 4	petrous	2019	WangNatureCommunications2019	Direct: IntCal20	4238	62	2451-2201 calBCE (3837±22 BP, MAMS-29819)	..	Russia_Steppe_Catacomb	Kuban steppe, Rasshevatskij 4	Russia	45.536	41.0595	Repulldown on 3.2M snpset	1240K	..	1.00447	561393	306052	M	n/a (no relatives detected)	..	..	..	U5a1i	..	..	..	half	..	PASS	..
DA356_noUDG.SG	DA356	Grave 48	tooth	2018	DamgaardNature2018	Direct (WARNING MISSING LAB CODE): IntCal20	4277	71	2456-2206 calBCE (3854±30 BP)	..	Russia_UstIda_EBA.SG	Ust'-Ida	Russia	53.1889	103.368	Repulldown on 3.2M snpset	Shotgun	..	0.4	325142	168069	U	n/a (no relatives detected)	n/a (sex unknown)	n/a (sex unknown)	..	C4a1a3	..	..	..	ds.minus	..	PASS	..
I23208	I23208	P7488 (6346)	petrous	2021	PattersonNature2021	Context: Archaeological - Period	3900	87	2100-1800 BCE	..	Serbia_Mokrin_EBA_Maros	North Banat, Kikinda, Mokrin	Serbia	45.9347	20.4044	Repulldown on 3.2M snpset	1240K	1	1.067	610123	335700	F	n/a (no relatives detected)	n/a (female)	n/a (female)	67.47	U5a1d2a	[0.982,0.997]	0.154	0.018	ds.half	S23208.Y1.E1.L1	PASS	..
ROU007	ROU007	Roudnice nad Labem_1-7	..	2021	PapacScienceAdvances2021	Context: Archaeological - Site/Context	4000	87	2200-1900 BCE	..	Czech_EBA_Unetice	Bohemia, Roudnice nad Labem	Czech Republic	50.4168	14.2455	Repulldown on 3.2M snpset	1240K	1	1.15834	633925	349944	M	Bohemia, Roudnice nad Labem Family A (2 members) (father-son: ROU005-ROU007)	..	I2a2	..	I4a	..	..	..	ds.half	ROU007.A0101.TF1.1	PASS	..
DA246_noUDG.SG	DA246	Grave 42-2	tooth	2018	DamgaardScience2018	Direct: IntCal20	7723	49	5884-5669 calBCE (6886±43 BP, OxA-24774)	..	Russia_Shamanka_Eneolithic.SG	Shamanka II	Russia	51.6983	103.703	Repulldown on 3.2M snpset	Shotgun	..	2.9	1027367	530705	F	n/a (no relatives detected)	n/a (female)	n/a (female)	..	D4e1	..	..	..	ds.minus	..	PASS	..
NEO236_noUDG.SG	NEO236	NEO236	tooth	2019	SikoraNature2019	Direct: IntCal20	7650	51	5830-5622 calBCE (6810±57 BP, UBA-33764)	..	Russia_DevilsCave_N.SG	Devil's Gate Cave	Russia	44.5	135.4	Repulldown on 3.2M snpset	Shotgun	..	2.52212	986912	509922	F	Russia, Devil's Gate Cave Family B (3 members) NEO236-NEO237 are sisters while NEO238-NEO237 have a mother-daughter relationship. NEO236-NEO238, however, have a 2nd or 3rd deg relation	n/a (female)	n/a (female)	..	D4	..	..	..	ds.minus	..	PASS	..
I14689	I14689	1707; Tumulus 10, grave 23, 29	petrous	2022	LazaridisAlpaslanRoodenbergScience2022	Direct: IntCal20	4505	59	2663-2472 calBCE (4045±25 BP, PSUAMS-7926)	..	Albania_EBA_o1	Çinamak (Norteastern, Kukes District)	Albania	42.0206	20.3886	Repulldown on 3.2M snpset	1240K	1	0.834527	562677	308942	M	n/a (no relatives detected)	..	..	105.3	H102	[0.992,1.000]	0.149	0.399	ds.half	S14689.Y1.E1.L1	PASS	..
I4440	I4440	ZVEJ21 (Burial 197)	petrous	2018	MathiesonNature2018	Direct: IntCal20	7074	54	5216-5016 calBCE (6180±30 BP, PSUAMS-2264)	..	Latvia_HG	Zvejnieki	Latvia	56.2833	25.1333	Repulldown on 3.2M snpset	1240K	1	3.22	720863	393247	M	n/a (no relatives detected)	..	..	225	U4a1	[0.979,0.988]	0.124	0.425	ds.half	S4440.E1.L1	PASS	..
BRZ002	BRZ002	B_ezno u Loun_62-LXXV	..	2021	PapacScienceAdvances2021	Direct: IntCal20	5521	47	3637-3386 calBCE (4768±26 BP, MAMS-41372)	..	Czech_N_TRB	Bohemia, Březno u Loun	Czech Republic	50.3575	13.7436	Repulldown on 3.2M snpset	1240K	1	1.03574	623256	339856	F	n/a (No relatives detected)	n/a (female)	n/a (female)	..	K2a	..	..	..	ds.half	BRZ002.A0101.TF1.1	PASS	..
VLI026	VLI026	Vlin_ves_4464/H244	..	2021	PapacScienceAdvances2021	Context: Archaeological - Site/Context	4150	58	2300-2100 BCE	..	Czech_BellBeaker	Bohemia, Vliněves	Czech Republic	50.3659	14.4466	Repulldown on 3.2M snpset	1240K	1	1.20801	594100	315664	F	n/a (No relatives detected)	n/a (female)	n/a (female)	..	X2b	..	..	..	ds.half	VLI026.B0101.TF1.1	PASS	..
I1917	I1917	Yamna1 (OAE-99 Ozera; Burial 18/14)	tooth (molar)	2018	MathiesonNature2018	Direct: IntCal20	4955	68	3096-2913 calBCE (4390±30 BP, Beta-432809)	..	Ukraine_EBA_Yamnaya	Ozera, OAE-99	Ukraine	48.9912	33.9505	Repulldown on 3.2M snpset	1240K	1	0.909	601498	327089	F	n/a (no relatives detected)	n/a (female)	n/a (female)	231.937	R0a1+152	[0.972,0.992]	0.122	..	ds.half	S1917.E1.L2	PASS	missing screening metrics
I1584	I1584	M10-111 | M10-111 (UN, (L11) 2006) | UN_L11 (UN_L11(2006))	petrous	2016	LazaridisNature2016	Direct: IntCal20	5770	75	3946-3660 calBCE (5016±31 BP, OxA-32776)	..	Turkey_C	Northwest Anatolia, Marmara, Barcın	Turkey	40.3	29.56	Repulldown on 3.2M snpset	1240K	3	0.966723	575060	312121	F	n/a (no relatives detected)	n/a (female)	n/a (female)	..	K1a17	..	..	0.008	ds.half,ds.half,ds.half	S1584.E1.L1,S1584.E1.L2,S1584.E1.L3	PASS	..
RISE1249_noUDG.SG	RISE1249	grave 3ZC; ind 1	tooth	2019	SchroederPNAS2019	Direct (WARNING MISSING LAB CODE): IntCal20	4737	71	2905-2636 calBCE (4210±40 BP)	..	Poland_Ksiaznice_GlobularAmphora.SG	Ksiaznice, site 2	Poland	50.2	21.4	Repulldown on 3.2M snpset	Shotgun	..	0.944539	646932	338052	F	Poland, Z_ota-Ksiaznice Family A (5 members) (RISE1243 is the mother of RISE1249 and is a 2nd or 3rd degree relative of RISE1247 and RISE1246 (who is a 2nd or 3rd degree relative of RISE1247-RISE1248, who have a mother-daughter relationship with each other)).	n/a (female)	n/a (female)	..	J1c3f	..	..	..	ds.minus	..	PASS	..
ROU006	ROU006	Roudnice nad Labem_1-6	..	2021	PapacScienceAdvances2021	Context: Archaeological - Site/Context	4000	87	2200-1900 BCE	..	Czech_EBA_Unetice	Bohemia, Roudnice nad Labem	Czech Republic	50.4168	14.2455	Repulldown on 3.2M snpset	1240K	1	1.1052	643760	350984	F	n/a (No relatives detected)	n/a (female)	n/a (female)	..	H24	..	..	..	ds.half	ROU006.merged	PASS	..
DA337_noUDG.SG	DA337	Grave 9	tooth	2018	DamgaardScience2018	Direct (WARNING MISSING LAB CODE): IntCal20	4328	51	2461-2295 calBCE (3886±21 BP)	..	Russia_Shamanka_EBA.SG	Shamanka II	Russia	51.6983	103.703	Repulldown on 3.2M snpset	Shotgun	..	1.1	684536	354052	M	n/a (no relatives detected)	..	..	..	C4a1a3	..	..	..	ds.minus	..	PASS	..
Aes23	Aes23	Aes23	petrous	2020	FurtwanglerNatureCommunications2020	Direct: IntCal20	4722	62	2885-2669 calBCE (4178±23 BP, BE-9191.1.1)	..	Switzerland_LN	Aesch	Switzerland	47.4654	7.60169	Repulldown on 3.2M snpset	1240K	1	1.23213	582894	314866	M	Switzerland Aesch Family D (12 members) (Aes12-Aes19-Aes3 are all 1st degree relatives and are all 2nd or 3rd deg relatives of Aes 8 and Aes23. Aes12-Aes24 have a father-son relationship (order unknown), and as expected Aes24 is a 2nd or 3rd degree relative of Aes19 and Aes3. Aes12 and Aes19 are also 2nd or 3rd degree relatives of Aes1 and Aes10. Aes23 is a 2nd or 3rd degree relative of Aes24, Ae…	..	..	..	J2b1a	..	..	..	ds.half	Aes23	PASS	..
I14191	I14191	1182 (28 D, 16053, sacek 380, prirust c. P7p-4/94)	petrous	2021	PattersonNature2021	Context: Archaeological - Period (Ignore IntCal20 date of 4682-4495 calBCE (5735±30 BP, PSUAMS-9772) as this individual has Steppe ancestry; redating)	3850	173	2200-1600 BCE	..	Czech_EBA_Unetice	Central Bohemia, Prague 5, Prague-Jinonice (Holmanʼs Garden Centre)	Czech Republic	50.0544	14.3634	Repulldown on 3.2M snpset	1240K	1	1.93302	706258	389883	M	n/a (no relatives detected)	..	..	504	R1b1	[0.990,0.999]	0.096	0.407	ds.half	S14191.Y1.E1.L1	PASS	..
I1593	I1593	Bla16+Bla27+Bla59 (Excavation 2004) | Bla16+Bla27+Bla59 (Excavation 2014)	bone (long bone)	2017	LipsonNature2017	Direct: IntCal20; R_combine	5527	37	3644-3528 calBCE (4810±23 BP) [R_combine: (4615±30, KIA-28845, Bla16); (5055±35, KIA-37508, Bla27)]	..	Germany_Blatterhohle_MN	Blatterhole Cave	Germany	51.3583	7.55111	1240K pulldown padded to 3.2M snpset	1240K	3	0.798	557535	302814	M	n/a (no relatives detected)	..	R1b1	190.742	U5b2a2	[0.975,0.994]	..	..	ds.half,ds.half,ds.half	S1571.E1.L1,S1593.E1.L1,S1619.E1.L1	PASS	..
I10299	I10299	P8U11-2 (mass burial)	petrous	..	NovakPLoSOne2021	Context: Date(s) from same site (I10293, I10052, I10272)	6050	115	4300-3900 BCE	..	Croatia_C_Lasinja	Potočani	Croatia	45.4482	17.6388	Repulldown on 3.2M snpset	1240K	1	0.87458	561151	303256	F	n/a (no relatives detected)	n/a (female)	n/a (female)	75.4	K1a4a1	[0.981,0.992]	0.171	0.01	ds.half	S10299.E1.L1	PASS	..
I15942	I15942	2481 (T. XXXVII)	petrous	2020	FernandesNatureEcologyEvolution2020	Direct: IntCal20	4297	64	2459-2209 calBCE (3865±25 BP, PSUAMS-6694)	..	Italy_Sardinia_N	Sardinia, Anghelu Ruju	Italy	40.6267	8.32306	Repulldown on 3.2M snpset	1240K	1	0.956633	563277	302179	M	n/a (no relatives detected)	..	..	89.01	H4a1a	[0.969,0.990]	0.124	0.427	ss.half	S15942.Y1.E1.L1	PASS	Xcontam=[0.008,0.023]
DA358_noUDG.SG	DA358	Grave 16, KUR_2002.016	tooth	2018	DamgaardScience2018	Direct (WARNING MISSING LAB CODE): IntCal20	4713	66	2883-2633 calBCE (4169±27 BP)	..	Russia_Kurma_EBA.SG	Kurma XI	Russia	53.1792	106.963	Repulldown on 3.2M snpset	Shotgun	..	0.9	579584	300964	F	n/a (no relatives detected)	n/a (female)	n/a (female)	..	F1b	..	..	..	ds.minus	..	PASS	..
C1707	C1707	C1707	Bone	2022	KumarFuScience2022	Direct (WARNING: NO UNCALIBRATED DATE OR LAB CODE)	4632	105	2864-2500 calBCE	..	China_Xinjiang_Bolati_BA_Chemurcheck	Xinjiang, Aletai Region, Buerjin (Burqin) County, Bolati	China	47.7	86.87	Native Pulldown on 3.2M snpset	1240K	1	..	779587	452817	M	n/a (no relatives detected)	..	R1b1a1a2a2	405	U4d3	..	0.063	..	ds.half	L4885	PASS	..
irk033_noUDG.SG	irk033	irk033	tooth	2018	KilincSciAdv2021	Direct: IntCal20	4858	31	3011-2876 calBCE (4290±30 BP, Beta-453090)	..	Russia_AngaraRiver_N.SG	Siberian Federal District, Cis-Baikal, Angara River, Chastaja Padi	Russia	52.9892	103.451	Repulldown on 3.2M snpset	Shotgun	2	0.594295	390310	201610	M	n/a (no relatives detected)	..	Q1a	395.643	C4a	..	..	0.237283	ds.minus,ds.minus	irk033-b1e1l1p1,irk033-b1e1l1p1	PASS	..
I6356	I6356	MONU_281 (AT_281, Grave #58, Burial 2)	petrous (CBD)	2021	WangNature2021	Context: Date(s) from individuals from same context; date of 1386-1217 calBCE (3030±20 BP, PSUAMS-7277) on a mandible for this individual because it mismatches the archaeological chronology as well as the genetic data, potentially due to being in a comingled burial (mandibular DNA mismatched petrous bone DNA)	2250	58	400-200 BCE	..	Mongolia_EIA_Sagly_4	Uvs aimag, Ulaangom sum, Chandman Uul, Ulaangom cemetery, Grave #58, Burial 2	Mongolia	49.96	92.05	Repulldown on 3.2M snpset	1240K	1	3.30666	834127	457935	M	n/a (no relatives detected)	..	Q1b1a3b-SK1944	387	C4a1a3	[0.992,0.998]	0.053	0.418	ds.half	S6356.E1.L1	PASS	..
I4178	I4178	GEN_58 (Grave 552)	petrous	2018	OlaldeNature2018	Context: Archaeological - Period	4300	87	2500-2200 BCE	..	Hungary_EBA_BellBeaker	Szigetszentmiklós, Felső-Ürge-hegyi-dűlő	Hungary	47.3832	19.0203	Repulldown on 3.2M snpset	1240K	1	0.89	576672	311627	M	n/a (no relatives detected)	..	..	30.6	J1c1b1a	[0.918,0.960]	0.177	0.424	ds.half	S4178.L1	PASS	mtcontam=[0.918,0.96]
XHM100.SG	XHM100	XHM100	Tooth	2021	ZhangNature2021	Direct: IntCal20 (R_Combine) (WARNING: Missing lab code)	3757	45	1882-1742 calBCE (3479±20 BP) [R_combine: (3470±30 BP; Beta); (3485±25; LZU)]	..	China_Xinjiang_Xiaohe_BA.SG	Xinjiang, Xiaohe	China	40.3364	88.6725	Native Pulldown on 3.2M snpset	Shotgun	..	..	344888	187612	F	..	..	n/a (Female)	..	C4	..	0.0489	..	ds.half	XHM100	PASS	..
CHL003	CHL003	Chleby_2038	..	2021	PapacScienceAdvances2021	Direct: IntCal20	3937	50	2121-1895 calBCE (3623±28 BP, MAMS-40617)	..	Czech_EBA_Unetice	Bohemia, Chleby	Czech Republic	50.215	15.1191	Repulldown on 3.2M snpset	1240K	1	0.930155	599834	329215	M	Bohemia, Chleby Family A (4 members) (2d: CHL006-CHL001, CHL006-CHL008, CHL003-CHL008 | 2/3d: CHL006-CHL003)	..	R1a - Z645	..	U5a1g2	..	..	..	ds.half	CHL003.B0101.TF1.1	PASS	..
MX288	MX288	1952/5	petrous	2020	FurtwanglerNatureCommunications2020	Direct: IntCal20	4051	53	2201-1985 calBCE (3712±29 BP, MAMS-21968)	..	Germany_SouthernGermany_Singen_EBA	Southern Germany, Singen	Germany	47.7671	8.87224	Repulldown on 3.2M snpset	1240K	1	1.58732	606391	331803	M	Germany Southern Germany, Singen FamilyA (9 members) ( MX275-MX286 have a father-son relationship (order unknown); MX270-MX275 are brothers; MX254- MX283- MX286 have a son-son-father relationship; MX252 is detected as 2nd or 3rd degree relative of MX286, MX275, and MX270 (who is a 2nd or 3rd degree relative of MX286 and MX279); MX270-MX283-MX288 are mutually detected as 2nd or 3rd degree relative…	..	..	..	K1a1a	..	..	..	ds.half	MX288	PASS	..
DA338_noUDG.SG	DA338	Grave 2	tooth	2018	DamgaardScience2018	Context: Archaeological - Period	4200	144	2500-2000 BCE	..	Russia_Shamanka_EBA.SG_brother.DA336.SG	Shamanka II	Russia	51.6983	103.703	Repulldown on 3.2M snpset	Shotgun	..	0.4	340412	176946	M	Russia, Shamanka II Family A (2 members) DA336-DA338 are siblings (brothers)	..	..	..	C4a2a1	..	..	..	ds.minus	..	PASS	..
TUC004	TUC004	Tuchoměřice_645-4	..	2021	PapacScienceAdvances2021	Context: Archaeological - Site/Context	4940	58	3090-2890 BCE	..	Czech_N_Rivnac	Bohemia, Tuchoměřice	Czech Republic	50.1377	14.2734	Repulldown on 3.2M snpset	1240K	1	1.42149	576078	309946	M	Bohemia, Tuchom__ice Family A (2 members) (siblings: TUC001-TUC004)	..	H2a1	..	V3c	..	..	..	ds.half	TUC004.A0101.TF1.1	PASS	..
BOO001.A0101	BOO001	BOO57.1	tooth	2018	LamnidisNatureCommunications2018	Direct (WARNING MISSING LAB CODE): IntCal20	3740	117	2024-1542 calBCE (3473±87 BP)	..	Russia_Bolshoy	Murmansk, Bolshoy Oleniy Ostrov	Russia	69.2239	33.4828	Repulldown on 3.2M snpset	1240K	1	1.12653	640332	348581	F	n/a (no relatives detected)	n/a (female)	n/a (female)	..	U4a1	..	..	..	ds.half	BOO001	PASS	..
I5531	I5531	F0180 (Gr. D)	tooth	2018	OlaldeNature2018	Context: Archaeological - Period	4250	289	2800-1800 BCE	..	Germany_BellBeaker	Weichering	Germany	48.7059	11.3254	Repulldown on 3.2M snpset	1240K	1	1.111	609760	327597	F	n/a (no relatives detected)	n/a (female)	n/a (female)	122	T2b	[0.997,1.000]	0.083	0.017	ds.half	S5531.E1.L1	PASS	..
vbj012.SG	vbj012	vbj012	tooth (canine), bone (cranial)	2020	CoutinhoJakobssonAJPA2020	Direct: IntCal20	4933	55	3091-2903 calBCE (4366±33 BP, Ua-57859)	..	Sweden_Gotland_Vasterbjers_PittedWare_BattleAxe.SG	Gotland, Västerbjers	Sweden	57.58	18.7	Repulldown on 3.2M snpset	Shotgun	10	1.46592	872454	456280	M	n/a (no relatives detected)	..	I2a-L460	747.7	U5b2a2	..	..	..	ds.half,ds.half,ds.half,ds.half,ds.half,ds.half,ds.half,ds.half,ds.half,ds.half	..	PASS	..
I2785	I2785	GEN55	petrous	2017	LipsonNature2017	Context: Archaeological - Period	5175	217	3600-2850 BCE	..	Hungary_LateC_Baden	Vámosgyörk MHAT telep	Hungary	47.685	19.9184	Repulldown on 3.2M snpset	1240K	1	0.811	572437	302304	F	n/a (no relatives detected)	n/a (female)	n/a (female)	115	T2c1d1	[0.994,0.998]	0.163	0.008	ds.half	S2785.L1	PASS	..
KPT004	KPT004	8304 M2 upper left	tooth	2020	YuCell2020	Direct (WARNING TO FWRE CALIBRATE IN Intcal20; MISSING LAB CODE): IntCal13 range with fresh water reservoir effect correction	3773	39	1891-1757 calBCE (3728±20 BP)	..	Russia_Siberia_Lena_EBA	Siberia, Upper Lena river, Khaptsagai	Russia	53.0445	105.511	Repulldown on 3.2M snpset	1240K	1	1.86599	710599	394282	M	n/a (no relatives detected)	..	Q1a	165.4	A+152+16362+16189	..	0.126	..	ds.half	KPT004.A0101	PASS	..
irk061_noUDG.SG	irk061	irk061	tooth	2018	KilincSciAdv2021	Direct: IntCal20	4341	53	2470-2295 calBCE (3910±30 BP, Beta-453099)	..	Russia_LenaRiver_BA.SG	Siberian Federal District, Cis-Baikal, Lena River, Zvjozdochka site	Russia	53.9695	105.841	Repulldown on 3.2M snpset	Shotgun	7	6.16923	1146357	591513	M	n/a (no relatives detected)	..	Q1a2a	890.401	D4j1	..	..	0.216383	ds.plus,ds.plus,ds.plus,ds.plus,ds.plus,ds.minus,ds.minus	IRK061-b1e1l2p1,IRK061-b1e1l2p1,irk061-b1e1l1p1,irk061-b1e1l2p2,irk061-b1e1l3p1,irk061-b1e1l1p1,irk061-b1e1l1p1	PASS	..
DA38_noUDG.SG	DA38	CGG_2_016444, XiongNu 91, Hovsgol, Grave #18	..	2018	DamgaardNature2018	Direct: IntCal20	2110	74	345-52 calBCE (2131±26 BP, UBA-31153)	..	Mongolia_Xiongnu_o2.SG	Siberia, Tungus & Eastern Steppe	Mongolia	49.2744	101.716	Repulldown on 3.2M snpset	Shotgun	..	2.802	1008015	523117	F	n/a (no relatives detected)	n/a (female)	n/a (female)	..	D4b2b4	..	..	..	ds.minus	..	PASS	..
I14675	I14675	1267 (T. III Cella B)	petrous	2020	FernandesNatureEcologyEvolution2020	Direct: IntCal20	4021	49	2191-1973 calBCE (3680±25 BP, PSUAMS-6689)	..	Italy_Sardinia_C_MonteClaro	Sardinia, Serra Cabriles	Italy	40.7897	8.59139	Repulldown on 3.2M snpset	1240K	1	3.32939	782011	431625	M	n/a (no relatives detected)	..	..	262.1	J2b1a	[0.992,0.999]	0.117	0.403	ds.half	S14675.Y1.E1.L1	PASS	..
I7286	I7286	RDVS_53/80-1	petrous	2018	OlaldeNature2018	Direct: IntCal20	4221	54	2403-2199 calBCE (3830±20 BP, PSUAMS-4352)	..	Czech_BellBeaker	Radosevice	Czech Republic	50.4103	14.0746	Repulldown on 3.2M snpset	1240K	1	4.10908	782788	428345	M	n/a (no relatives detected)	..	..	220	I4a	[0.988,0.996]	0.081	0.424	ds.half	S7286.E1.L1	PASS	..
I0113	I0113	QUEXII4	tooth	2015	MathiesonNature2015 (1240k of same same sample with 390k in HaakLazaridis2015)	Direct: IntCal20	4146	85	2396-2034 calBCE (3773±47 BP, Erl-7283)	..	Germany_BellBeaker	Quedlinburg Site XII	Germany	51.791	11.141	1240K pulldown padded to 3.2M snpset	1240K	2	0.777	585608	319538	F	n/a (no relatives detected)	n/a (female)	n/a (female)	8.42718	J1c5	[0.899,0.974]	..	..	ds.plus,ds.half	S0113.L1,S0814.L1	PASS	mtcontam=[0.899,0.974]
C1662.SG	C1662	C1662	Bone	2022	KumarFuScience2022	Direct (WARNING: NO UNCALIBRATED DATE OR LAB CODE)	3360	51	1498-1321 calBCE	..	China_Xinjiang_Kuokesuxi_LBA_Andronovo	Xinjiang, Yili Region, Tekesi County, Kuokesuxi	China	43.08	81.52	Native Pulldown on 3.2M snpset	1240K,Shotgun	1	..	918650	498434	F	n/a (no relatives detected)	n/a (female)	n/a (female)	182	U5a2a1	..	0.0768539	..	ds.half	L6547	PASS(guessed.this.contains.shotgun.check.in.paper.as.44.samples.designated.this.way.but.paper.suggests.only.27)	..
I5524	I5524	F0224 (obj. 101/92, Gr. 5)	tooth	2018	OlaldeNature2018	Context: Archaeological - Period	4250	289	2800-1800 BCE	..	Germany_BellBeaker	Landau, DGF-Lan	Germany	48.663	12.707	Repulldown on 3.2M snpset	1240K	1	0.788	574067	307267	F	Germany, Landau, DGF-Lan Family A (2 members) (I5524-I15526 are 1st degree relative)	n/a (female)	n/a (female)	304	H72	[0.998,1.000]	0.038	0.009	ds.half	S5524.E1.L1	PASS	damage.ds.half=0.038
I16109	I16109	2337 (20, 38765/A)	petrous	2021	PattersonNature2021	Context: Date(s) from same site (I13469, I13467)	3950	87	2150-1850 BCE	..	Czech_EBA_Unetice	Central Bohemia, Prague 5, Prague-Stodůlky (Malá Ohrada site)	Czech Republic	50.045	14.3393	Repulldown on 3.2M snpset	1240K	1	1.285	585828	316246	M	n/a (no relatives detected)	..	..	228.7	K1a1b2b	[0.992,0.999]	0.089	0.429	ss.half	S16109.Y1.E1.L1	PASS	damage.ss.half=0.089
I20751	I20751	MDE-HUNG863 (FR15120099) | P7141 (S67, 2015.1.7.)	tooth	2021	HarneyCheronetGenomeResearch2021	Context: Archaeological - Period	3200	144	1500-1000 BCE	..	Hungary_LBA	Besenyszög Berek-ér partja, Köröm-Kápolnadomb	Hungary	47.2094	20.2631	Repulldown on 3.2M snpset	1240K	3	4.913	846153	455678	F	n/a (no relatives detected)	n/a (female)	n/a (female)	225.551	H26c	[0.967,0.987]	0.168	0.0148055	ss.half,ss.half,ss.half	S20751.Y1.E1.L1,S20773.Y1.E1.L1,S20803.Y1.E1.L1	PASS	..
I10480	I10480	CARM_44; Grave 44	petrous	2022	LazaridisAlpaslanRoodenbergScience2022	Direct: IntCal20	3931	38	2035-1900 calBCE (3620±20 BP, PSUAMS-8341)	adult; 30-40 yrs.	Romania_BA_Arman	CRL Arman	Romania	45.2251	26.6828	Repulldown on 3.2M snpset	1240K	1	1.58842	616657	330929	M	n/a (no relatives detected)	..	..	448.5	U5a1a1	[0.993,1]	0.198	0.403	ds.half	S10480.E1.L1	PASS	batch.flag, Xcontam=[0.006,0.015]
I14158	I14158	(12-GraveExcavataion2014?) Collegaues info : 1146; Grave 9A	petrous	2022	LazaridisAlpaslanRoodenbergScience2022	Context: Archaeological - Period and genetic clustering and other dates at site	5950	289	4500-3500 BCE	adult; 25-30 yrs.	Romania_C_Bodrogkeresztur	Urziceni	Romania	47.7467	22.395	Repulldown on 3.2M snpset	1240K	3	1.32276	631116	343592	F	n/a (no relatives detected)	n/a (female)	n/a (female)	172.625	J1c	[0.966,0.988]	0.126	0.012	ds.half,ds.half,ds.half	S14158.Y1.E1.L1,S18112.E1.L1,S18149.E1.L1	PASS	..
I7414	I7414	UZ-ST-007 (Sappali Tepe (ST), Grave 00-113)	petrous	2019	NarasimhanPattersonScience2019	Direct: IntCal20	3925	37	2031-1900 calBCE (3615±20 BP, PSUAMS-3106)	40-45	Uzbekistan_SappaliTepe_BA	Sappali Tepe	Uzbekistan	37.4167	66.8333	Repulldown on 3.2M snpset	1240K	1	3.52971	916214	491683	F	n/a (no relatives detected)	n/a (female)	n/a (female)	78.5	HV	[0.979,0.994]	0.092	0.01	ds.half	S7414.E1.L1	PASS	..
I1053	I1053	946, kurgan 4, burial 11, skeleton 2	bone (long bone)	2019	NarasimhanPattersonScience2019	Direct: IntCal20	3785	47	1928-1751 calBCE (3520±25 BP, PSUAMS-2064)	0-1 years old	Russia_MLBA_Sintashta	Kamennyi Ambar 5 Cemetery	Russia	52.8167	60.4667	Repulldown on 3.2M snpset	1240K	1	3.59	847953	457444	M	Russia, Kamennyi Ambar 5 Cemetery Family D (2 members) (I1054 and I1053 are 1st degree relatives)	..	..	738	H2b	[0.983,0.992]	0.06	0.411	ds.half	S1053.E1.L1	PASS	..
irk034_noUDG.SG	irk034	irk034	tooth	2018	KilincSciAdv2021	Direct: IntCal20	5525	40	3639-3525 calBCE (4790±30 BP, Beta-453091)	..	Russia_AngaraRiver_N.SG	Siberian Federal District, Cis-Baikal, Angara River, Kirpichnyj Saraj site	Russia	53.2207	103.395	Repulldown on 3.2M snpset	Shotgun	7	9.11003	1115670	575744	M	n/a (no relatives detected)	..	Q1a2a	862.331	D4j	..	..	0.201103	ds.plus,ds.plus,ds.plus,ds.minus,ds.minus,ds.minus,ds.minus	IRK034-b1e1l2p1,IRK034-b1e1l2p1,irk034-b1e1l1p1,irk034-b1e1l1p1,irk034-b1e1l1p1,irk034-b1e1l3p1,irk034-b1e1l2p2	PASS	..
SGZ001	SGZ001	SGZ001.A	..	2021	GnecchiRusconeScienceAdvances2021	Direct: IntCal20 (WARNING: Missing lab code)	2226	49	375-201 calBCE (2220±19 BP)	..	Kazakhstan_Sarmatian_IA	Aktobe Region, Wil Village, Wil River bank, Segizsay, mound 1	Kazakhstan	49.24	54.45	Repulldown on 3.2M snpset	1240K	1	3.54393	979279	529265	F	n/a (no relatives detected)	n/a (female)	n/a (female)	56.0521	K1b1a	..	0.0632514	..	..	SGZ001.A0101	PASS	..
DA251_noUDG.SG	DA251	Grave 108-3	tooth	2018	DamgaardScience2018	Direct: IntCal20	7299	56	5471-5222 calBCE (6373±32 BP, OxA-21503)	..	Russia_Shamanka_Eneolithic.SG	Shamanka II	Russia	51.6983	103.703	Repulldown on 3.2M snpset	Shotgun	..	0.6	430633	223574	M	n/a (no relatives detected)	..	..	..	D4j	..	..	..	ds.minus	..	PASS	..
DRO001	DRO001	Drou_kovice_20B-2	..	2021	PapacScienceAdvances2021	Direct: IntCal20	4697	72	2874-2628 calBCE (4147±23 BP, MAMS-45783)	..	Czech_CordedWare	Bohemia, Droužkovice	Czech Republic	50.4369	13.4134	Repulldown on 3.2M snpset	1240K	1	1.06879	662352	350878	M	n/a (No relatives detected)	..	Q1b2a	..	H2b	..	..	..	ds.half	DRO001.B0101.TF1.1	PASS	..
I2478	I2478	T1 ind b Us 9	petrous	2018	OlaldeNature2018	Direct: IntCal20	4006	65	2196-1939 calBCE (3671±40 BP, LTL-5035A)	..	Italy_North_BellBeaker_3	Emilia Romagna, Parma, Via Guidorossi	Italy	44.78	10.29	Repulldown on 3.2M snpset	1240K	1	1.178	610484	329496	M	n/a (no relatives detected)	..	..	246	K	[0.960,0.974]	0.124	0.426	ds.half	S2478.E1.L1	PASS	mtcontam=[0.96,0.974]
irk017_noUDG.SG	irk017	irk017	tooth	2018	KilincSciAdv2021	Direct: IntCal20	5132	100	3337-3021 calBCE (4460±30 BP, Beta-432250)	..	Russia_LenaRiver_N.SG	Siberian Federal District, Cis-Baikal, Lena River, Makarovo site-1	Russia	54.003	105.794	Repulldown on 3.2M snpset	Shotgun	13	1.73018	862411	460556	F	n/a (no relatives detected)	n/a (female)	n/a (female)	115.645	D4j5	..	..	0.0214771	ds.plus,ds.minus,ds.minus,ds.plus,ds.plus,ds.plus,ds.plus,ds.plus,ds.minus,ds.minus,ds.minus,ds.plus,ds.minus	..	PASS	..
ILK001	ILK001	ILK001	..	2018	MathiesonNature2018	Direct: IntCal20	4773	59	2900-2701 calBCE (4221±22 BP, MAMS-30072)	..	Ukraine_GlobularAmphora	Ilatka	Ukraine	49.5578	27.6886	Repulldown on 3.2M snpset	1240K	..	4.302	881124	477795	M	n/a (no relatives detected)	..	..	..	..	..	..	..	half	..	PASS	..
I4434	I4434	ZVEJ12 (Burial 128)	petrous	2018	MathiesonNature2018	Direct: IntCal20	7441	50	5611-5382 calBCE (6530±35 BP, PSUAMS-2231)	..	Latvia_HG	Zvejnieki	Latvia	56.2833	25.1333	Repulldown on 3.2M snpset	1240K	1	3.483	730165	399997	M	n/a (no relatives detected)	..	..	563	U5a2d	[0.992,0.999]	0.087	0.432	ds.half	S4434.E1.L1	PASS	..
BOO005.A0101	BOO005	BOO72.10	tooth	2018	LamnidisNatureCommunications2018	Context: Based on other date from same site (BOO001)	3725	159	2050-1500 BCE	..	Russia_Bolshoy	Murmansk, Bolshoy Oleniy Ostrov	Russia	69.2239	33.4828	Repulldown on 3.2M snpset	1240K	1	2.69027	736339	405004	F	n/a (no relatives detected)	n/a (female)	n/a (female)	..	U5a1d	..	..	..	ds.half	BOO005	PASS	..
I13468	I13468	771 (40, 38783/e)	petrous	2021	PattersonNature2021	Context: Date(s) from same site (I13469, I13467)	3950	87	2150-1850 BCE	..	Czech_EBA_Unetice	Central Bohemia, Prague 5, Prague-Stodůlky (Malá Ohrada site)	Czech Republic	50.045	14.3393	Repulldown on 3.2M snpset	1240K	1	3.7548	815437	451950	M	n/a (no relatives detected)	..	..	379.8	U5a1b1	[0.989,1.000]	0.128	0.405	ds.half	S13468.Y1.E1.L1	PASS	..
irk071_noUDG.SG	irk071	irk071	tooth	2018	KilincSciAdv2021	Direct: IntCal20	5132	100	3337-3021 calBCE (4460±30 BP, Beta-453101)	..	Russia_LakeBaikal_N.SG	Siberian Federal District, Cis-Baikal, Lake Baikal, Mys Uyuga site	Russia	53.1529	106.96	Repulldown on 3.2M snpset	Shotgun	7	2.11672	1012206	525666	M	n/a (no relatives detected)	..	Q1a2a	934.279	D4j	..	..	0.214147	ds.plus,ds.plus,ds.plus,ds.plus,ds.plus,ds.minus,ds.minus	IRK071-b1e1l2p1,IRK071-b1e1l2p1,irk071-b1e1l1p1,irk071-b1e1l2p2,irk071-b1e1l3p1,irk071-b1e1l1p1,Irk071-b1e1l1p1	PASS	..
L5209	L5209	L5209	Tooth	2021	ZhangNature2021	Context: Archaeological - Period	3900	58	2050-1850 BCE	..	China_Xinjiang_Xiaohe_BA	Xinjiang, Xiaohe	China	40.3364	88.6725	Native Pulldown on 3.2M snpset	1240K	..	..	807090	441115	M	..	..	R1b1c	..	C4	..	0.115	..	ds.half	L5209	PASS	..
I4110	I4110	Mos57 (Grave73 (263))	tooth	2018	MathiesonNature2018	Direct: IntCal20 (ignore 3629-3377 calBCE (4725±25 BP, UCIAMS-186349) not done on the same sample used for DNA because R_combine chi-squared-test failed at P=0.0047)	5394	48	3509-3356 calBCE (4625±25 BP, PSUAMS-8926)	..	Ukraine_Eneolithic_oHG	Kirovograd Oblast, Dereivka village	Ukraine	48.9142	33.7649	Repulldown on 3.2M snpset	1240K	1	1.068	580464	314957	F	n/a (no relatives detected)	n/a (female)	n/a (female)	213	J2b1d	[0.999,1.000]	0.066	0.01	ds.half	S4110.E1.L1	PASS	..
L5213	L5213	L5213	Tooth	2021	ZhangNature2021	Context: Archaeological - Period	3900	58	2050-1850 BCE	..	China_Xinjiang_Xiaohe_BA	Xinjiang, Xiaohe	China	40.3364	88.6725	Native Pulldown on 3.2M snpset	1240K	..	..	839305	456234	M	..	..	R1b1c	..	R1b1	..	0.08	..	ds.half	L5213	PASS	..
STD002	STD002	Stadice_29	..	2021	PapacScienceAdvances2021	Direct: IntCal20	4720	63	2885-2639 calBCE (4177±25 BP, MAMS-45792)	..	Czech_CordedWare	Bohemia, Stadice	Czech Republic	50.6129	13.9612	Repulldown on 3.2M snpset	1240K	1	1.08762	652586	346368	M	n/a (No relatives detected)	..	R1b - L151	..	I1a	..	..	..	ds.half	STD002.B0101.TF1.1	PASS	..
I10545	I10545	UO-W12	petrous	2022	LazaridisAlpaslanRoodenbergScience2022	Context: Archaeological - Period	6450	289	5000-4000 BCE	adult; 35-45 yrs.	Turkey_C	Ilıpınar (Marmara, Bursa, Orhangazi)	Turkey	40.48	29.296	Repulldown on 3.2M snpset	1240K	1	1.38392	643451	338200	M	n/a (no relatives detected)	..	..	275.6	U3b1	[0.966,0.986]	0.223	0.398	ds.half	S10545.E1.L1	PASS	..
BRE012	BRE012	BRE012.A	..	2021	GnecchiRusconeScienceAdvances2021	Direct: IntCal20 (WARNING: Missing lab code)	1886	39	35 calBCE - 125 calCE (1958±25 BP)	..	Kazakhstan_Berel_IA	Central Kazakhstan, Berel Necropolis, object 76B	Kazakhstan	49.33	85.79	Repulldown on 3.2M snpset	1240K	1	3.38073	954697	513171	F	n/a (no relatives detected)	n/a (female)	n/a (female)	55.0295	A8a1	..	0.10897	..	..	BRE012.A0101	PASS	..
Aes18	Aes18	Aes18	petrous	2020	FurtwanglerNatureCommunications2020	Direct: IntCal20	4838	26	2916-2786 calBCE (4263±24 BP, BE-9186.1.1)	..	Switzerland_LN	Aesch	Switzerland	47.4654	7.60169	Repulldown on 3.2M snpset	1240K	1	1.15886	609642	329806	F	Switzerland, Aesch Family B (3 members) (Aes 18 is a 2nd or 3rd degree relative of both Aes13 and Aes4)	n/a (female)	n/a (female)	..	H3	..	..	..	ds.half	Aes18	PASS	..
L6103	L6103	L6103	Tooth	2021	ZhangNature2021	Direct: IntCal20 (WARNING: Missing lab code, uncalibrated date)	3675	35	1785-1664 calBC	..	China_Xinjiang_Xiaohe_BA	Xinjiang, Xiaohe	China	40.3364	88.6725	Native Pulldown on 3.2M snpset	1240K	..	..	631458	367921	F	..	..	n/a (Female)	..	C4	..	0.08	..	ds.half	L6103	PASS	..
I4088	I4088	URZI16	petrous	2018	MathiesonNature2018	Direct: IntCal20	6191	71	4332-4064 calBCE (5380±25 BP, PSUAMS-1832)	..	Romania_C_Bodrogkeresztur	Urziceni	Romania	47.7467	22.395	Repulldown on 3.2M snpset	1240K	1	1.925	698523	379660	F	n/a (no relatives detected)	n/a (female)	n/a (female)	363	K2a	[0.933,0.950]	0.114	0.014	ds.half	S4088.E1.L1	PASS	mtcontam=[0.933,0.95]
I4552	I4552	ZVEJ5 (Burial 117)	petrous	2018	MathiesonNature2018	Direct: IntCal20	7369	30	5477-5374 calBCE (6460±25 BP, PSUAMS-2837)	1-2	Latvia_HG	Zvejnieki	Latvia	56.2833	25.1333	Repulldown on 3.2M snpset	1240K	1	4.174	744370	410457	F	n/a (no relatives detected)	n/a (female)	n/a (female)	379	U5a1d	[0.994,1.000]	0.079	0.013	ds.half	S4552.E1.L1	PASS	..
irk025_noUDG.SG	irk025	irk025	tooth	2018	KilincSciAdv2021	Direct: IntCal20	4350	54	2476-2293 calBCE (3920±30 BP, Beta-453088)	..	Russia_AngaraRiver_BA.SG	Siberian Federal District, Cis-Baikal, Angara River, Sukhaja Pad' Buret' site	Russia	52.9838	103.521	Repulldown on 3.2M snpset	Shotgun	7	7.77077	1148694	592576	M	Angara Cross Site Family A (2 Members) (3d to 5d relationship with irk022)	..	Q1a2a	637.693	A	..	..	0.213509	ds.plus,ds.plus,ds.plus,ds.plus,ds.plus,ds.minus,ds.minus	IRK025-b1e1l2p1,IRK025-b1e1l2p1,irk025-b1e1l1p1,irk025-b1e1l2p2,irk025-b1e1l3p1,irk025-b1e1l1p1,irk025-b1e1l1p1	PASS	..
I11752	I11752	BARN-039, Inskoy Dol, kurgan 6	petrous (CBD)	2019	NarasimhanPattersonScience2019	Context: Archaeological - Period	4650	115	2900-2500 BCE	..	Russia_Afanasievo	Inskoy Dol	Russia	51.312	83.0636	Repulldown on 3.2M snpset	1240K	1	2.63001	697014	373883	F	Inskoy Dol Family A (2 members) (2d: I11752-I25160)	n/a (female)	n/a (female)	910.9	U4d3	[0.986,0.998]	0.1355	0.01	ds.half	S11752.Y1.E1.L1	PASS	..
I7779	I7779	Mos114 (Specimen 29, 150)	bone (cranial)	2019	FlegontovNature2019	Direct (WARNING NEEDS MARINE CALIBRATION IN IntCal20): IntCal13 by Thomas Harper	4750	58	2900-2700 calBCE (4210±20 BP, PSUAMS-4858)	sub adult	Russia_UstBelaya_Angara	Baikal Region, Angara river basin, Mouth of the Belaya River	Russia	52.9169	103.657	Repulldown on 3.2M snpset	1240K	1	0.952761	622094	337760	M	n/a (no relatives detected)	..	..	268	C4a2a1	[0.997,1.000]	0.023	0.423	ds.half	S7779.E1.L1	PASS	damage.ds.half=0.023
DA339_noUDG.SG	DA339	Grave 111	tooth	2018	DamgaardScience2018	Direct (WARNING MISSING LAB CODE): IntCal20	4040	55	2200-1977 calBCE (3700±33 BP)	..	Russia_Shamanka_EBA.SG	Shamanka II	Russia	51.6983	103.703	Repulldown on 3.2M snpset	Shotgun	..	0.3	255850	131636	M	n/a (no relatives detected)	..	..	..	G2a1	..	..	..	ds.minus	..	PASS	..
DA361_noUDG.SG	DA361	Grave 45	tooth	2018	DamgaardNature2018	Direct (WARNING MISSING LAB CODE): IntCal20	4130	101	2445-1978 calBCE (3760±60 BP)	..	Russia_UstIda_EBA.SG	Ust'-Ida	Russia	53.1889	103.368	Repulldown on 3.2M snpset	Shotgun	..	0.6	424762	219768	U	n/a (no relatives detected)	n/a (sex unknown)	n/a (sex unknown)	..	C4a1a3	..	..	..	ds.minus	..	PASS	..
irk068_noUDG.SG	irk068	irk068	tooth	2018	KilincSciAdv2021	Direct: IntCal20	4468	39	2577-2461 calBCE (3992±30 BP, Ua-63949)	..	Russia_LenaRiver_BA.SG	Siberian Federal District, Cis-Baikal, Lena River, Shishkino N 1	Russia	54.0066	105.681	Repulldown on 3.2M snpset	Shotgun	7	4.8913	1139155	587881	M	n/a (no relatives detected)	..	Q1a2a	505.264	F1b1b	..	..	0.21857	ds.plus,ds.plus,ds.plus,ds.plus,ds.plus,ds.minus,ds.minus	IRK068-b1e1l2p1,IRK068-b1e1l2p1,irk068-b1e1l1p1,irk068-b1e1l2p2,irk068-b1e1l3p1,irk068-b1e1l1p1,Irk068-b1e1l1p1	PASS	..
I4554	I4554	ZVEJ24 (Burial 207, jar burial, Individual #1)	petrous	2018	MathiesonNature2018	Direct: IntCal20	5946	39	4048-3951 calBCE (5180±30 BP, PSUAMS-2237)	infant	Latvia_MN_o3	Zvejnieki	Latvia	56.2833	25.1333	Repulldown on 3.2M snpset	1240K	1	2.526	721887	394402	F	n/a (no relatives detected)	n/a (female)	n/a (female)	211	U4d1	[0.987,0.995]	0.146	0.012	ds.half	S4554.E1.L1	PASS	..
hem005.SG	hem005	hem005	tooth (molar), tooth (molar)	2020	CoutinhoJakobssonAJPA2020	Direct: IntCal20	5178	85	3367-3102 calBCE (4537±34 BP, Ua-57853)	..	Sweden_Gotland_Hemmor_PittedWare_BattleAxe.SG	Gotland, Hemmor	Sweden	57.22	18.57	Repulldown on 3.2M snpset	Shotgun	16	2.277	985879	511636	F	n/a (no relatives detected)	n/a (female)	n/a (female)	812.2	U5a1	..	..	..	ds.half,ds.half,ds.half,ds.half,ds.half,ds.half,ds.half,ds.half,ds.half,ds.half,ds.half,ds.half,ds.half,ds.half,ds.half,ds.half	..	PASS	..
XHM110.SG	XHM110	XHM110	Tooth	2021	ZhangNature2021	Context: Archaeological - Period	3900	58	2050-1850 BCE	..	China_Xinjiang_Xiaohe_BA.SG	Xinjiang, Xiaohe	China	40.3364	88.6725	Native Pulldown on 3.2M snpset	Shotgun	..	..	485221	263236	F	..	..	n/a (Female)	..	C4	..	0.0386	..	ds.half	XHM110	PASS	..
VLI024	VLI024	Vlin_ves_4340/H228	..	2021	PapacScienceAdvances2021	Context: Archaeological - Site/Context	4150	58	2300-2100 BCE	..	Czech_BellBeaker	Bohemia, Vliněves	Czech Republic	50.3659	14.4466	Repulldown on 3.2M snpset	1240K	1	1.57673	660266	350833	M	n/a (No relatives detected)	..	R1b - P312	..	K1a1	..	..	..	ds.half	VLI024.A0101.TF1.1	PASS	..
CBT015	CBT015	Grave 15, 978-6140	petrous	2020	SkourtaniotiCell2020	Direct: IntCal20	5525	39	3637-3526 calBCE (4787±28 BP, MAMS-41633)	..	Turkey_CamlibelTarlasi_LateC	Çorum Province, Çamlıbel Tarlası	Turkey	40.0197	34.5861	Repulldown on 3.2M snpset	1240K	1	1.04261	635602	339481	M	n/a (no relatives detected)	..	..	..	U3a2	[0.97,1]	0.12	..	ds.half	..	PASS	..
I1020	I1020	982, kurgan 2, buruiail 15	bone (long bone)	2019	NarasimhanPattersonScience2019	Direct: IntCal20	3841	59	2016-1773 calBCE (3555±31 BP, OxA-12533)	..	Russia_MLBA_Sintashta_o2	Kamennyi Ambar 5 Cemetery	Russia	52.8167	60.4667	Repulldown on 3.2M snpset	1240K	1	0.914	628080	341545	M	n/a (no relatives detected)	..	..	369	J2b1d	[0.997,1.000]	0.073	0.413	ds.half	S1020.E1.L1	PASS	..
I11028	I11028	UZ-BST-009 (Site ?, 58-21, 119-4)	petrous	2019	NarasimhanPattersonScience2019	Direct: IntCal20	5099	108	3332-2937 calBCE (4445±25 BP, PSUAMS-4780)	..	Uzbekistan_Bustan_Eneolithic	Bustan	Uzbekistan	37.6667	67	Repulldown on 3.2M snpset	1240K	1	1.1272	632725	331528	M	n/a (no relatives detected)	..	..	177.3	W1+119	[0.951,0.977]	0.198	0.392	ds.half	S11028.E1.L1	PASS	mtcontam=[0.951,0.977]
TEV002	TEV002	AT-33	Tooth	2020	JeongCell2020	Context: Historical - period	2000	87	200 BCE - 100 CE	..	Mongolia_Uvurkhangai_Xiongnu	Uvurkhangai, Tevsh Mountain	Mongolia	44.6542	102.061	Repulldown on 3.2M snpset	1240K	1	2.16625	863889	466096	F	n/a (no relatives detected)	n/a (female)	n/a (female)	..	C5b	..	..	..	ds.half	TEV002.A0101	PASS	..
mak026_noUDG.SG	mak026	mak026	bone (femur)	2018	KilincSciAdv2021	Direct: IntCal20	4759	65	2905-2678 calBCE (4220±30 BP, Beta-453110)	..	Russia_LenaRiver_N.SG	Siberian Federal District, Cis-Baikal, Lena River, Makrushyno site	Russia	53.8767	106.267	Repulldown on 3.2M snpset	Shotgun	9	0.425747	320457	169064	F	n/a (no relatives detected)	n/a (female)	n/a (female)	214.307	C4	..	..	0.0194947	ds.minus,ds.minus,ds.minus,ds.minus,ds.minus,ds.minus,ds.minus,ds.minus,ds.minus	Exx006-b1e1l2p1_ATGGAGA_L008_merged.161020_ST-E00201_0161_AH3NY2ALXX,exx001-b1e1l1p1_TCGCAGG_L003_merged.160722_ST-E00201_0114_AHWFFYCCXX,exx004-b1e1l1p1_GGATCAA_L003_merged.160722_ST-E00201_0114_AHWFFYCCXX,exx007-b1e1l1p1_CTCGATG_L003_merged.160722_ST-E00201_0114_AHWFFYCCXX,exx008-b1e1l1p1_GCTCGAA_L003_merged.160722_ST-E00201_0114_AHWFFYCCXX,exx009-b1e1l1p1_ACCAACT_L003_merged.160722_ST-E00201_0…	PASS	..
irk040.SG	irk040	irk040	tooth	2018	KilincSciAdv2021	Direct: IntCal20	5559	50	3705-3528 calBCE (4846±33 BP, Ua-62564)	..	Russia_AngaraRiver_N.SG	Siberian Federal District, Cis-Baikal, Angara River, Gorodische N 1	Russia	53.2207	103.395	Repulldown on 3.2M snpset	Shotgun	3	4.85664	1128429	582860	M	n/a (no relatives detected)	..	Q1a2a	665.492	A	..	..	0.226872	ds.plus,ds.plus,ds.plus	irk040-b1e1l1p1,irk040-b1e1l2p2,irk040-b1e1l3p1	PASS	..
SEC001	I18970	P5616 (T. III Cella B)	petrous	2020	MarcusNatureCommunications2020	Direct: IntCal20	4237	64	2452-2200 calBCE (3835±25 BP, MAMS-38289)	..	Italy_Sardinia_LateC	Sardinia, Sennori, SS, Serra Crabiles, t.3	Italy	40.7862	8.59581	Repulldown on 3.2M snpset	1240K	1	1.91999	830683	452396	M	n/a (no relatives detected)	..	..	302.6	J2b1a	[0.98,1.00]	0.14	..	ds.half	SEC001.A0101	PASS	..
I3355	I3355	Popov_39: Boysmana-II; Cemetery-2; Burial-5/2 (Boysmana II, Cemetery 2, Burial 5)	tooth	2021	WangNature2021	Direct: IntCal20	6821	52	4989-4787 calBCE (5985±35 BP, PSUAMS-2114)	..	Russia_Boisman_MN	Primorsky Krai, Boisman-2	Russia	42.7894	131.276	Repulldown on 3.2M snpset	1240K	1	1.852	755322	410007	M	n/a (no relatives detected)	..	C2a1a-F3927	689	C5a	[0.992,0.998]	0.068	0.424	ds.half	S3355.E1.L1	PASS	..
KOB002	KOB002	Kolín-Šťáralka_57/H2	..	2021	PapacScienceAdvances2021	Direct: IntCal20	5630	28	3761-3637 calBCE (4905±25 BP, MAMS-45784)	..	Czech_N_TRB	Bohemia, Kolín-Šťáralka	Czech Republic	50.0087	15.2309	Repulldown on 3.2M snpset	1240K	1	1.19686	661361	347332	F	Bohemia, Kol√≠n-__√°ralka Family A (3 members) (1d: KOB007-KOB001, KOB007-KOB002, KOB001-KOB002)	n/a (female)	n/a (female)	..	T1a2	..	..	..	ds.half	KOB002.A0101.TF1.1	PASS	..
I18752	I18752	3826; T. 93 Gr. ?, individual A	petrous	2022	LazaridisAlpaslanRoodenbergScience2022	Context: Archaeological - Period	3750	115	2000-1600 BCE	adult	Croatia_MBA_Cetina	Cetina Valley	Croatia	43.9672	16.4327	Repulldown on 3.2M snpset	1240K	1	1.52046	582279	320688	M	n/a (no relatives detected)	..	..	232.1	H13a2a	[0.987,0.998]	0.085	0.445896	ds.half	S18752.Y1.E1.L1	PASS	..
RISE1161_noUDG.SG	RISE1161	ind 3	petrous	2019	SchroederPNAS2019	Direct (WARNING MISSING LAB CODE): IntCal20	4785	65	2915-2698 calBCE (4239±33 BP)	..	Poland_Koszyce_GlobularAmphora.SG	Koszyce, site 3	Poland	50.1701	20.579	Repulldown on 3.2M snpset	Shotgun	..	1.22408	739257	386932	F	n/a (no relatives detected)	n/a (female)	n/a (female)	..	H27+16093	..	..	..	ds.minus	..	PASS	..
I4627	I4627	ZVEJ26	petrous	2017	MathiesonNature2018	Direct: IntCal20	6071	81	4311-3978 calBCE (5280±55 BP, Ua-3639)	..	Latvia_MN	Zvejnieki	Latvia	56.2833	25.1333	Repulldown on 3.2M snpset	1240K	1	1.77	672413	367115	M	n/a (no relatives detected)	..	..	117	U4a1	[0.986,0.994]	0.099	0.435	ds.half	S4627.E1.L1	PASS	..
KPT003	KPT003	8302 M2 upper right	tooth	2020	YuCell2020	Direct (WARNING TO FWRE CALIBRATE IN Intcal20; MISSING LAB CODE): IntCal13 range with fresh water reservoir effect correction	3945	51	2115-1940 calBCE (4021±19 BP)	..	Russia_Siberia_Lena_EBA	Siberia, Upper Lena river, Khaptsagai	Russia	53.0445	105.511	Repulldown on 3.2M snpset	1240K	1	1.46445	738003	401437	M	n/a (no relatives detected)	..	Q1a2a	315.3	C4a1a3	..	0.078	..	ds.half	KPT003.A0101	PASS	..
DA247_noUDG.SG	DA247	Grave 51	tooth	2018	DamgaardScience2018	Direct: IntCal20	7689	46	5837-5660 calBCE (6856±40 BP, OxA-21526)	..	Russia_Shamanka_Eneolithic.SG	Shamanka II	Russia	51.6983	103.703	Repulldown on 3.2M snpset	Shotgun	..	2.4	982497	507877	M	n/a (no relatives detected)	..	..	..	C4	..	..	..	ds.minus	..	PASS	..
DA248_noUDG.SG	DA248	Grave 63-1	tooth	2018	DamgaardScience2018	Direct: IntCal20	7646	34	5762-5629 calBCE (6815±38 BP, OxA-25327)	..	Russia_Shamanka_Eneolithic.SG	Shamanka II	Russia	51.6983	103.703	Repulldown on 3.2M snpset	Shotgun	..	2.3	970941	504113	M	n/a (no relatives detected)	..	..	..	C4	..	..	..	ds.minus	..	PASS	..
PRU004	PRU004	PRU004	..	2021	PapacScienceAdvances2021	Direct: IntCal20	4264	67	2455-2204 calBCE (3848±24 BP, MAMS-44707)	..	Czech_BellBeaker_oSteppe	Bohemia	Czech Republic	50.0781	14.3122	Repulldown on 3.2M snpset	1240K	1	1.23233	596816	322644	M	Bohemia Family A (3 members) (2d: PRU002-PRU004 | 3d: PRU005-PRU002, PRU005-PRU004)	..	R1b - P312	..	H4a1a1a	..	..	..	ds.half	PRU004.B0101.TF1.1	PASS	..
N45_noUDG.SG	N45	N45	petrous	2018	FernandesScientificReports2018	Context: Date(s) from same site (N44)	4375	101	2600-2250 BCE	..	Poland_CordedWare_3.SG	Pikutkowo	Poland	52.62	18.96	Repulldown on 3.2M snpset	Shotgun	..	2.47248	964898	503681	F	Poland, Pikutkowo Family A (2 members) (N44 and N45 are 2nd or 3rd degree relatives)	n/a (female)	n/a (female)	..	H5a8	..	..	..	ds.minus	..	PASS	..
I0443	I0443	SVP HB 57, Kurgan II (SVP 57, Lopatino II, K3/gr1) | Lopatino I K.3 B.1	bone (long bone)	2015	MathiesonNature2015 (1240k of same same sample with 390k in HaakLazaridis2015)	Direct: IntCal20	5084	112	3331-2930 calBCE (4440±30 BP, PSUAMS-11941)	..	Russia_Samara_EBA_Yamnaya	Samara Oblast, Volga River Valley, Sok River, Lopatino II	Russia	53.6397	50.6643	Repulldown on 3.2M snpset	1240K	2	5.317	986462	551261	M	Samara Oblast, Volga River Valley, Lopatino Kurgan Family A (2 members) (father-son: I25026-I25023/I0443)	..	..	474.631	W3a1a	[0.969,0.988]	..	..	ds.half,ds.half	S0443.E1.L1,S0443.E2.L1	PASS	Xcontam=0.003
I4435	I4435	ZVEJ13 (Burial 278)	petrous	2018	MathiesonNature2018	Direct: IntCal20	5972	50	4214-3958 calBCE (5210±30 BP, PSUAMS-2232)	..	Latvia_MN_o3	Zvejnieki	Latvia	56.2833	25.1333	Repulldown on 3.2M snpset	1240K	1	3.407	728545	399898	F	n/a (no relatives detected)	n/a (female)	n/a (female)	461	U4a1	[0.987,0.994]	0.085	0.012	ds.half	S4435.E1.L1	PASS	..
I1392	I1392	13-Grave 9	tooth	2018	OlaldeNature2018	Direct: IntCal20	4516	70	2835-2472 calBCE (4047±29 BP, MAMS-25935)	adult , 30-50	France_BellBeaker_NoSteppe	Haut-Rhin, Hegenheim, Necropole	France	47.56	7.52	Repulldown on 3.2M snpset	1240K	3	0.975419	631933	340569	F	n/a (no relatives detected)	n/a (female)	n/a (female)	241.311	H1+152	[0.991,1]	..	..	ds.half,ds.half,ds.half	S1392.E1.L1,S1392.E1.L4,S1392.E1.L5	PASS	..
I10494	I10494	PLOI_8; Tumul 2, Grave 8	petrous	2022	LazaridisAlpaslanRoodenbergScience2022	Direct: IntCal20	4914	40	3072-2901 calBCE (4350±25 BP, PSUAMS-8295)	adult	Romania_BA_1	Ploieşti Triaj	Romania	44.9028	26.0132	Repulldown on 3.2M snpset	1240K	1	1.98426	701778	372181	F	Romania cross-site Family A (3 members) (1d: I30078-I30123 | 2/3d: I30078-I10494)	n/a (female)	n/a (female)	487.8	U5a2b	[0.96,0.987]	0.13	0.008	ds.half	S10494.E1.L1	PASS	..
KPT001	KPT001	8313 petrous left	petrous bone	2020	YuCell2020	Direct (WARNING TO FWRE CALIBRATE IN Intcal20; MISSING LAB CODE): IntCal13 range with fresh water reservoir effect correction	3759	40	1880-1743 calBCE (3807±19 BP)	..	Russia_Siberia_Lena_EBA	Siberia, Upper Lena river, Khaptsagai	Russia	53.0445	105.511	Repulldown on 3.2M snpset	1240K	1	1.4838	759167	418148	F	n/a (no relatives detected)	n/a (female)	n/a (female)	153.2	C4a1a3	..	0.061	..	ds.half	KPT001.A0101	PASS	..
I10064	I10064	P8L14 (mass burial)	petrous	..	NovakPLoSOne2021	Context: Date(s) from same site (I10293, I10052, I10272)	6050	115	4300-3900 BCE	..	Croatia_C_Lasinja	Potočani	Croatia	45.4482	17.6388	Repulldown on 3.2M snpset	1240K	1	1.64471	641384	352009	F	n/a (no relatives detected)	n/a (female)	n/a (female)	154	J1	[0.982,0.993]	0.123	0.011	ds.half	S10064.E1.L1	PASS	..
I4886	I4886	feature 541	petrous	2018	OlaldeNature2018	Direct: IntCal20	4088	54	2270-2039 calBCE (3740±20 BP, PSUAMS-2844)	..	Czech_BellBeaker	Prague 8, Kobylisy, Ke Stírce Street	Czech Republic	50.1217	14.457	Repulldown on 3.2M snpset	1240K	1	4.789	828693	450602	M	Czech Republic, Prague 8, Kobylisy, Ke Stirce Street Family A (2 members) (I4885-I4886 have a 2d or 3d relationship)	..	..	215	H6a	[0.987,0.994]	0.094	0.434	ds.half	S4886.E1.L1	PASS	..
RISE681_noUDG.SG	RISE681	kurgan 1, grave 3a-5a, sk.C, 7053-176	tooth	2018	DamgaardScience2018	Context: Archaeological - Period	4300	318	2900-1800 BCE	..	Russia_BA_Okunevo.SG	Khakassia, Ust'-Abakan, Uybat V	Russia	53.7086	90.3598	Repulldown on 3.2M snpset	Shotgun	..	0.5	384962	195124	F	n/a (no relatives detected)	n/a (female)	n/a (female)	..	A8a1	..	..	..	ds.minus	..	PASS	..
I4595	I4595	ZVEJ8 (Grave 99)	petrous	2018	MathiesonNature2018	Direct: IntCal20	7637	24	5729-5638 calBCE (6800±25 BP, PSUAMS-2683)	..	Latvia_HG	Zvejnieki	Latvia	56.2833	25.1333	Repulldown on 3.2M snpset	1240K	1	4.22	784293	431732	F	n/a (no relatives detected)	n/a (female)	n/a (female)	448	U2e1h	[0.982,0.991]	0.09	0.012	ds.half	S4595.E1.L1	PASS	..
DA253_noUDG.SG	DA253	Grave 7	tooth	2018	DamgaardScience2018	Direct: IntCal20	7240	50	5371-5216 calBCE (6329±33 BP, OxA-20562)	..	Russia_Shamanka_Eneolithic.SG	Shamanka II	Russia	51.6983	103.703	Repulldown on 3.2M snpset	Shotgun	..	2.7	1004835	518868	F	n/a (no relatives detected)	n/a (female)	n/a (female)	..	F1b1+@152	..	..	..	ds.minus	..	PASS	..
I10303	I10303	P8U19/3 (mass burial)	petrous	..	NovakPLoSOne2021	Context: Date(s) from same site (I10293, I10052, I10272)	6050	115	4300-3900 BCE	..	Croatia_C_Lasinja	Potočani	Croatia	45.4482	17.6388	Repulldown on 3.2M snpset	1240K	1	1.21738	681530	367875	F	n/a (no relatives detected)	n/a (female)	n/a (female)	193	N1a1a	[0.987,0.996]	0.084	0.009	ds.half	S10303.E1.L1	PASS	..
I14160	I14160	M41; Urzi41; 1148	petrous	2022	LazaridisAlpaslanRoodenbergScience2022	Context: Archaeological - Period and genetic clustering and other dates at site	5950	289	4500-3500 BCE	adult; 30-35 yrs.	Romania_C_Bodrogkeresztur	Urziceni	Romania	47.7467	22.395	Repulldown on 3.2M snpset	1240K	1	3.59287	790045	436243	F	n/a (no relatives detected)	n/a (female)	n/a (female)	387.9	K2a	[0.993,1.000]	0.117	0.011	ds.half	S14160.Y1.E1.L1	PASS	..
VLI020	VLI020	Vlin_ves_9730	..	2021	PapacScienceAdvances2021	Direct: IntCal20	4446	52	2572-2351 calBCE (3966±25 BP, MAMS-30761)	..	Czech_CordedWare	Bohemia, Vliněves	Czech Republic	50.3659	14.4466	Repulldown on 3.2M snpset	1240K	1	1.61013	639947	343997	F	n/a (No relatives detected)	n/a (female)	n/a (female)	..	I4a	..	..	..	ds.half	VLI020.A0101.TF1.1	PASS	..
DA245_noUDG.SG	DA245	Grave 76	tooth	2018	DamgaardScience2018	Direct: IntCal20	7944	41	6069-5914 calBCE (7123±37 BP, OxA-26456)	..	Russia_Shamanka_Eneolithic.SG	Shamanka II	Russia	51.6983	103.703	Repulldown on 3.2M snpset	Shotgun	..	2.2	942699	487132	M	n/a (no relatives detected)	..	..	..	G2a1	..	..	..	ds.minus	..	PASS	..
I1736	I1736	StPet11 (collection 6285, site 8, individual 11)	petrous	2018	MathiesonNature2018	Direct: IntCal20	8110	54	6242-6072 calBCE (7320±40 BP, Poz-81154)	..	Ukraine_Mesolithic	Vasil'evka	Ukraine	47.4342	35.2764	Repulldown on 3.2M snpset	1240K	1	1.238	649622	352762	F	Ukraine, Vasi'levka, Family A (2 members) (I1734-I1736 are 4th degree relatives based on approximately 500cM of IBD)	n/a (female)	n/a (female)	216	U5b2b1	[0.983,0.992]	0.114	0.009	ds.half	S1736.E1.L1	PASS	..
C3343.SG	C3343	C3343	Tooth	2022	KumarFuScience2022	Direct (WARNING: NO UNCALIBRATED DATE OR LAB CODE)	4952	53	3093-2911 calBCE	..	China_Xinjiang_Songshugou_BA_Afanasievo	Xinjiang, Aletai Region, Jimunai County, Songshugou	China	47.44	85.87	Native Pulldown on 3.2M snpset	1240K,Shotgun	1	..	1139502	590621	M	n/a (no relatives detected)	..	C2b1	358	A10	..	0.0408433	..	ds.half	L6262	PASS(guessed.this.contains.shotgun.check.in.paper.as.44.samples.designated.this.way.but.paper.suggests.only.27)	..
VLI050	VLI050	Vlin_ves_2427	..	2021	PapacScienceAdvances2021	Direct: IntCal20	3796	59	1950-1745 calBCE (3526±36 BP, UBA-23638)	..	Czech_EBA_Unetice	Bohemia, Vliněves	Czech Republic	50.3659	14.4466	Repulldown on 3.2M snpset	1240K	1	1.78574	700496	374746	F	n/a (No relatives detected)	n/a (female)	n/a (female)	..	H7a1	..	..	..	ds.half	VLI050.A0101.TF1.1	PASS	..
Ajvide58_noUDG.SG	Ajvide58	Ajvide58	..	2014	SkoglundScience2014	Context: Archaeological - Period	4700	87	2900-2600 BCE	..	Sweden_PWC.SG	Gotland, Stora Karlsö	Sweden	57.287	18.206	Repulldown on 3.2M snpset	Shotgun	..	2.312	1014307	527646	M	n/a (no relatives detected)	..	I2a1	161.7	U4d	..	..	..	ds.minus	..	PASS	..
DA342_noUDG.SG	DA342	Grave 22	tooth	2018	DamgaardScience2018	Direct (WARNING MISSING LAB CODE): IntCal20	5617	77	3793-3526 calBCE (4880±60 BP)	..	Russia_UstIda_LN.SG	Ust'-Ida	Russia	53.1889	103.368	Repulldown on 3.2M snpset	Shotgun	..	1.7	852014	441334	F	n/a (no relatives detected)	n/a (female)	n/a (female)	..	R1b1	..	..	..	ds.minus	..	PASS	..
I2430	I2430	40 (Smyadovo 40)	tooth (molar)	2018	MathiesonNature2018	Direct: IntCal20	6448	41	4602-4403 calBCE (5670±30 BP, Beta-432806)	adult	Bulgaria_C	Smyadovo	Bulgaria	43.0578	26.9836	Repulldown on 3.2M snpset	1240K	4	1.133	606182	326801	M	n/a (no relatives detected)	..	..	52.7606	K1a+195	[0.972,0.991]	..	..	ds.half,ds.half,ds.half,ds.half	S2430.E1.L1,S2430.E1.L2,S2430.E1.L3,S2430.E1.L4	PASS	..
BIR010	I3773	AIII-17, Site 15	..	2021	GnecchiRusconeScienceAdvances2021	Direct: IntCal20	2226	50	376-201 calBCE (2220±20 BP, PSUAMS-2498)	..	Kazakhstan_Birlik_IA	Almaty, Talgar, Birlik	Kazakhstan	51.1387	75.7	Repulldown on 3.2M snpset	1240K	1	0.914733	611929	340073	M	n/a (no relatives detected)	..	..	22.355	D4b1	..	0.0627962	..	..	BIR010.A0101	PASS	..
I4432	I4432	ZVEJ10 (Burial 67)	petrous	2018	MathiesonNature2018	Direct: IntCal20	7958	41	6072-5920 calBCE (7140±40 BP, PSUAMS-2230)	3-5	Latvia_HG	Zvejnieki	Latvia	56.2833	25.1333	Repulldown on 3.2M snpset	1240K	1	3.757	731550	401678	M	n/a (no relatives detected)	..	..	543	U5a2c	[0.987,0.996]	0.066	0.428	ds.half	S4432.E1.L1	PASS	..
I10273	I10273	P8L6 (mass burial)	petrous	..	NovakPLoSOne2021	Context: Date(s) from same site (I10293, I10052, I10272)	6050	115	4300-3900 BCE	..	Croatia_C_Lasinja	Potočani	Croatia	45.4482	17.6388	Repulldown on 3.2M snpset	1240K	1	1.57809	623965	332972	F	n/a (no relatives detected)	n/a (female)	n/a (female)	423	N1a1a1a2	[0.993,0.998]	0.128	0.012	ds.half	S10273.E1.L1	PASS	..
DA343_noUDG.SG	DA343	Grave 19	tooth	2018	DamgaardNature2018	Direct (WARNING MISSING LAB CODE): IntCal20	4819	102	3083-2638 calBCE (4270±60 BP)	..	Russia_UstIda_EBA.SG	Ust'-Ida	Russia	53.1889	103.368	Repulldown on 3.2M snpset	Shotgun	..	0.6	446890	229764	U	n/a (no relatives detected)	n/a (sex unknown)	n/a (sex unknown)	..	D4j4	..	..	..	ds.minus	..	PASS	..
I7782	I7782	Mos86 (Specimen N1, 143)	tooth	2019	FlegontovNature2019	Direct (WARNING TO MARINE CALIBRATE IN Intcal20, include new date of 2852-2476 calBCE (4060±38 BP, UBA-33769) which is not marine corrected): IntCal13 by Thomas Harper	4630	104	2860-2500 calBCE (4095±25 BP, PSUAMS-3744)	..	Russia_UstBelaya_Angara	Baikal Region, Angara river basin, Mouth of the Belaya River	Russia	52.9169	103.657	Repulldown on 3.2M snpset	1240K	1	1.71326	760137	415273	F	n/a (no relatives detected)	n/a (female)	n/a (female)	261	D4j1	[0.991,0.999]	0.033	0.011	ds.half	S7782.E1.L1	PASS	damage.ds.half=0.033
I6232	I6232	MONU_137 (AT_137, Grave #48, Burial 6)	petrous (CBD)	2021	WangNature2021	Direct: IntCal20	2239	56	387-208 calBCE (2245±20 BP, PSUAMS-7271)	..	Mongolia_EIA_Sagly_4	Uvs aimag, Ulaangom sum, Chandman Uul, Ulaangom cemetery Grave #48, Burial 6	Mongolia	49.96	92.05	Repulldown on 3.2M snpset	1240K	1	4.405	808049	441025	M	Mongolia, Uvs aimag, Ulaangom sum, Chandman Uul, Ulaangom cemetery Family B (2 members) (I6231 and I6232 are 2nd or 3rd degree relatives)	..	Q1b1a3a1-L332	708.07	U4b1a1a1	[0.973,0.99]	0.052	..	ds.half	S6232.E1.L1	PASS	..
GRG008	GRG008	GLN 210	petrous	2020	RivollatScienceAdvance2020	Context: Archaeological - Period	6450	289	5000-4000 BCE	..	France_MN	France, Yonne, Gurgy "les Noisats" Family A (12 members) (we detect 21 2d/3d relative pairs: GRG008-GRG018, GRG023-GRG027, GRG021-GRG027, GRG018-GRG027, GRG023-GRG035, GRG016-GRG023, GRG016-GRG025, GRG016-GRG035, GRG016-GRG041, GRG015-GRG041, GRG008-GRG041, GRG018-GRG041, GRG021-GRG041, GRG023-GRG041, GRG027-GRG041, GRG035-GRG041, GRG057-GRG041, GRG057-GRG008, GRG057-GRG018, GRG057-GRG021, GRG057…	France	47.97	3.56	Repulldown on 3.2M snpset	1240K	1	1.30449	651373	366701	M	France, Yonne, Gurgy "les Noisats" FamilyA(3 members)(GRG057 is a 2d relative of GRG008 and GRG0018 )	..	G2a2b2a1	..	U5b1+16189+@16192	..	0.09485	0.603084	ds.half	GRG008.A0101	PASS	..
I2176	I2176	12 (Smyadovo 12, BURIAL 20B)	tooth (molar)	2018	MathiesonNature2018	Direct: IntCal20	5146	92	3340-3026 calBCE (4470±30 BP, Ly-5516)	adult; 25 years	Bulgaria_EBA_contam	Smyadovo (Northeast)	Bulgaria	43.0578	26.9836	Repulldown on 3.2M snpset	1240K	4	1.136	613767	330553	M	Bulgaria, Smyadovo Family A (2 members) (I2177-I2176 have a 1d relationship)	..	..	119.791	U1a1a	[0.99,0.999]	..	..	ds.half,ds.half,ds.half,ds.half	S2176.E1.L1,S2176.E1.L2,S2176.E1.L3,S2176.E1.L4	QUESTIONABLE_CRITICAL	Xcontam=[0.023,0.054]
PG2004	PG2004	Progress-2 BZNK-062/3, kurgan 4, grave 9	petrous	2019	WangNatureCommunications2019	Direct: IntCal20	6088	60	4240-4047 calBCE (5304±25 BP, MAMS-11210)	..	Russia_Steppe_Eneolithic	Piedmont, Progress 2	Russia	43.8227	43.3503	Repulldown on 3.2M snpset	1240K	..	3.24873	867275	472534	M	n/a (no relatives detected)	..	..	..	H2	..	..	..	half	..	PASS	..
irk075_noUDG.SG	irk075	irk075	tooth	2018	KilincSciAdv2021	Direct: IntCal20	5397	47	3519-3370 calBCE (4670±30 BP, Beta-453103)	..	Russia_LakeBaikal_N.SG	Siberian Federal District, Cis-Baikal, Lake Baikal, complex 1, Sokhter site	Russia	53.0189	106.761	Repulldown on 3.2M snpset	Shotgun	7	6.63027	1147687	592122	M	n/a (no relatives detected)	..	Q1a2a	1319.96	D4j12	..	..	0.223946	ds.plus,ds.plus,ds.plus,ds.plus,ds.plus,ds.minus,ds.minus	IRK075-b1e1l2p1,IRK075-b1e1l2p1,irk075-b1e1l1p1,irk075-b1e1l2p1,irk075-b1e1l3p1,irk075-b1e1l1p1,irk075-b1e1l1p1	PASS	..
VLI004	VLI004	Vlin_ves_10589/9969	..	2021	PapacScienceAdvances2021	Direct: IntCal20	6141	78	4326-4054 calBCE (5357±27 BP, KIA-40232)	..	Czech_N_Jordanow	Bohemia, Vliněves	Czech Republic	50.3659	14.4466	Repulldown on 3.2M snpset	1240K	1	1.76527	667690	357084	F	n/a (No relatives detected)	n/a (female)	n/a (female)	..	U8b1b1	..	..	..	ds.half	VLI004.B0101.TF1.1	PASS	..
I2789	I2789	GEN61	petrous	2017	LipsonNature2017	Context: Archaeological - Period	5650	58	3800-3600 BCE	..	Hungary_LateC_Protoboleraz	Abony, Turjányos-dűlő	Hungary	47.1891	20.0048	Repulldown on 3.2M snpset	1240K	1	0.764	554521	295335	M	n/a (no relatives detected)	..	..	137	J1c3b	[0.976,0.985]	0.173	0.419	ds.half	S2789.L1	PASS	..
I17912	I17912	3558; OS013	petrous	2022	LazaridisAlpaslanRoodenbergScience2022	Context: Archaeological - Period	3900	87	2100-1800 BCE	Infans I	Serbia_BA_Maros	Ostojicevo	Serbia	45.8881	20.1667	Repulldown on 3.2M snpset	1240K	1	1.20696	582627	318181	F	n/a (no relatives detected)	n/a (female)	n/a (female)	193.4	V2	[0.991,1.000]	0.102	0.0120466	ds.half	S17912.Y1.E1.L1	PASS	..
I2424	I2424	26 (Smyadovo 26)	tooth (molar)	2018	MathiesonNature2018	Direct: IntCal20	6288	50	4445-4253 calBCE (5490±40 BP, Poz-93494)	adult	Bulgaria_C	Smyadovo	Bulgaria	43.0578	26.9836	Repulldown on 3.2M snpset	1240K	4	1.273	651781	350790	F	n/a (no relatives detected)	n/a (female)	n/a (female)	50.2796	U4a	[0.986,0.998]	..	..	ds.half,ds.half,ds.half,ds.half	S2424.E1.L1,S2424.E1.L2,S2424.E1.L3,S2424.E1.L4	PASS	..
I0370	I0370	SVP HB 10, K. 3, gr. 1 (K. 3, gr. 1, Ishkinovka I, k3/7)	bone (long bone)	2015	MathiesonNature2015 (1240k of same same sample with 390k in HaakLazaridis2015)	Context: Archaeological - Period	4850	231	3300-2500 BCE	..	Russia_Samara_EBA_Yamnaya	Samara Oblast, Volga River Valley, Eastern Orenburg, Pre-Ural steppe, Ishkinovka I	Russia	51.27	58.18	Repulldown on 3.2M snpset	1240K	1	1.043	674608	356017	M	n/a (no relatives detected)	..	..	305	H13a1a1	[0.969,0.980]	0.055	0.589	ds.half	S0370.E1.L1	PASS	..
I6580	I6580	HB0024 (Grave 14)	petrous	2018	OlaldeNature2018	Context: Archaeological - Period	4175	43	2300-2150 BCE	..	Poland_BellBeaker	Jordanów Śląski	Poland	50.87	16.86	Repulldown on 3.2M snpset	1240K	1	1.098	646820	348170	M	n/a (no relatives detected)	..	..	105.692	K1a1b2b	[0.961,0.982]	..	..	ds.half	S6580.E1.L1	QUESTIONABLE	Xcontam=[0.013,0.043]
I2783	I2783	GEN49	petrous	2017	LipsonNature2017	Direct: IntCal20	6010	74	4228-3962 calBCE (5230±40 BP, Poz-83638)	..	Hungary_Hunyadihalom_MCHA	Nemesnádudvar-Papföld, M9/7 lh.	Hungary	46.3348	19.0539	Repulldown on 3.2M snpset	1240K	1	0.971	637261	341226	M	n/a (no relatives detected)	..	CT	93.2	T2b	[0.981,0.988]	0.139	0.409	ds.half	S2783.L1	PASS	..
VLI016	VLI016	Vlin_ves_4871	..	2021	PapacScienceAdvances2021	Direct: IntCal20	4345	48	2470-2299 calBCE (3913±26 BP, MAMS-38473)	..	Czech_CordedWare	Bohemia, Vliněves	Czech Republic	50.3659	14.4466	Repulldown on 3.2M snpset	1240K	1	1.78769	683955	366519	M	n/a (No relatives detected)	..	R1a - M417 (xZ645)	..	K1b1a1	..	..	..	ds.half	VLI016.B0101.TF1.1	PASS	..
OBKR_80	OBKR_80	OBKR_80	tooth	2019	MittnikScience2019	Direct: IntCal20	4000	54	2136-1955 calBCE (3664±24 BP, MAMS-18901)	..	Germany_Lech_EBA	Königsbrunn - Obere Kreuzstraße (Baugebiet 110)	Germany	48.2666	10.8786	Repulldown on 3.2M snpset	1240K	2	1.88588	724139	421753	M	n/a (no relatives detected)	..	R1b1a2a1a2	..	K1a3	..	..	..	ds.half,ds.half	ABI988_80OK,ABI988_80OK_HS	PASS	..
ESZ002	ESZ002	ESZ002.A	..	2021	GnecchiRusconeScienceAdvances2021	Direct: IntCal20 (WARNING: Missing lab code)	2583	80	770-483 calBCE (2479ʱ25 BP)	..	Kazakhstan_Tasmola_Saka_IA	East Kazakhstan Region, Tarbagatai District, Elek Sazy Plateau, Eleke Sazy II, mound 9	Kazakhstan	49.52	77.82	Repulldown on 3.2M snpset	1240K	1	0.978583	655888	348391	F	n/a (no relatives detected)	n/a (female)	n/a (female)	795.576	A	..	0.0521114	..	..	ESZ002.A0101	PASS	..
I15623	I15623	M68; Urzi68; 1739	petrous	2022	LazaridisAlpaslanRoodenbergScience2022	Direct: IntCal20	6088	60	4240-4047 calBCE (5305±25 BP, PSUAMS-10097)	adult; 25-30 yrs.	Romania_C_Bodrogkeresztur_o1	Urziceni	Romania	47.7467	22.395	Repulldown on 3.2M snpset	1240K	1	1.44403	646852	347183	M	n/a (no relatives detected)	..	..	267.3	J1c2	[0.986,0.999]	0.127	0.394	ss.half	S15623.Y1.E1.L1	PASS	Xcontam=[0.005,0.013]
I14585	I14585	1185 (28 B, 16054, sacek 378, prirust c. P7p-4/95 (possible confusion with 1186))	petrous	2021	PattersonNature2021	Context: Archaeological - Period	3850	173	2200-1600 BCE	..	Czech_EBA_Unetice	Central Bohemia, Prague 5, Prague-Jinonice (Holmanʼs Garden Centre)	Czech Republic	50.0544	14.3634	Repulldown on 3.2M snpset	1240K	1	3.36134	740305	410310	F	Czech Republic, Prague 5, Jinonice Family E (2 members) (I14188-I14585 have a sibling relationship)	n/a (female)	n/a (female)	933.1	K1a1b2a	[0.995,1.000]	0.124	0.011	ds.half	S14585.Y1.E1.L1	PASS	..
I4789	I4789	KZ-DJA-002 (Oy-Dzhaylau 7, Construction 3, Grave 1, bones without skull) | KZ-DJA-001 (Oy-Dzhaylau 7, Construction 3, Grave 1, bones without skull)	petrous	2019	NarasimhanPattersonScience2019	Direct: IntCal20	3487	37	1614-1461 calBCE (3270±25 BP, PSUAMS-2964)	..	Kazakhstan_MLBA_OyDzhaylau	Oy-Dzhaylau III	Kazakhstan	42.6894	73.1175	Repulldown on 3.2M snpset	1240K	2	5.02727	847632	459755	F	n/a (no relatives detected)	n/a (female)	n/a (female)	124.326	U5a1a1	[0.988,1]	..	..	ds.half,ds.half	S4789.E1.L1,S7058.E1.L1	PASS	..
POP02_noUDG.SG	POP02	SU200 U173	Petrous	2021	FreilichPinhasiScientificReports2021	Context: Archaeology - Period	6450	115	4700-4300 BCE	12-14 yrs	Croatia_Popova_MN.SG	Osijek, Beli Manastir-Popova zemlja	Croatia	45.747	18.57	Native Pulldown on 3.2M snpset	Shotgun	..	..	829553	429806	F	n/a (no relatives detected)	n/a (female)	n/a (female)	221.69	K1a	..	0.21	..	ds.minus	..	PASS	..
RISE674_noUDG.SG	RISE674	kurgan 2, grave 21, sk.1, 7053-85	petrous	2018	DamgaardScience2018	Direct: IntCal20	4064	73	2284-1972 calBCE (3719±46 BP, UBA-31596)	..	Russia_BA_Okunevo.SG	Verkhni Askiz	Russia	53.1565	90.2078	Repulldown on 3.2M snpset	Shotgun	..	2.6	1021549	532534	M	n/a (no relatives detected)	..	..	..	A+152+16362	..	..	..	ds.minus	..	PASS	..
I2602	I2602	EXEKA09_136128 (Z 13)	petrous	2018	OlaldeNature2018	Direct: IntCal20	3762	48	1892-1699 calBCE (3490±30 BP, SUERC-40290)	35-45	England_C_EBA	England, Kent, East Kent Access Road	United Kingdom	51.3603	1.3405	Repulldown on 3.2M snpset	1240K	1	1.616	628950	343816	M	n/a (no relatives detected)	R-P312	R1b1a1b1a1a2	111	U5b2b	[0.981,0.992]	0.165	0.432	ds.half	S2602.E1.L1	PASS	..
KO1009	KO1009	Kolín I_3540	..	2021	PapacScienceAdvances2021	Direct: IntCal20	3894	41	2026-1883 calBCE (3589±24 BP, MAMS-30786)	..	Czech_EBA_Unetice	Bohemia, Kolín I	Czech Republic	50.0333	15.1681	Repulldown on 3.2M snpset	1240K	1	0.982052	622477	340241	F	Bohemia, Kol√≠n I Family B (2 members) (2d: KO1010-KO1009)	n/a (female)	n/a (female)	..	U5a1a1	..	..	..	ds.half	KO1009.A0101.TF1.1	PASS	..
I4439	I4439	ZVEJ20	petrous	2018	MathiesonNature2018	Direct: IntCal20	7646	36	5769-5628 calBCE (6815±40 BP, PSUAMS-2236)	..	Latvia_HG	Zvejnieki	Latvia	56.2833	25.1333	Repulldown on 3.2M snpset	1240K	1	3.781	743172	407242	M	n/a (no relatives detected)	..	..	450	U5b1d1	[0.990,0.997]	0.058	0.429	ds.half	S4439.E1.L1	PASS	..
I18746	I18746	3820; T. 19 Gr. 4	petrous	2022	LazaridisAlpaslanRoodenbergScience2022	Context: Archaeological - Period	3750	115	2000-1600 BCE	..	Croatia_MBA_Cetina	Cetina Valley	Croatia	43.9672	16.4327	Repulldown on 3.2M snpset	1240K	1	2.56038	631718	349552	M	n/a (no relatives detected)	..	..	204.7	N1a1a1	[0.986,0.997]	0.09	0.450055	ds.half	S18746.Y1.E1.L1	PASS	..
I10271	I10271	P8L5-3 (mass burial)	petrous	..	NovakPLoSOne2021	Context: Date(s) from same site (I10293, I10052, I10272)	6050	115	4300-3900 BCE	..	Croatia_C_Lasinja	Potočani	Croatia	45.4482	17.6388	Repulldown on 3.2M snpset	1240K	1	1.51572	624283	332650	M	n/a (no relatives detected)	..	..	331	T2b	[0.994,0.999]	0.127	0.434	ds.half	S10271.E1.L1	PASS	..
I7279	I7279	BRAN_74 (Grave 74, 32160)	petrous	2018	OlaldeNature2018	Context: Archaeological - Period	4200	144	2500-2000 BCE	..	Czech_CordedWare	Brandýsek	Czech Republic	50.19	14.158	Repulldown on 3.2M snpset	1240K	1	1.09557	624517	337952	M	n/a (no relatives detected)	..	..	117	H7d	[0.984,0.995]	0.101	0.424	ds.half	S7279.E1.L1	PASS	..
I5519	I5519	F0172 (Gr. 10)	tooth	2018	OlaldeNature2018	Context: Archaeological - Period	4200	144	2500-2000 BCE	..	Germany_Lech_BellBeaker	Augsburg	Germany	48.33	10.895	Repulldown on 3.2M snpset	1240K	1	1.548	712065	382904	M	Germany, Augsburg Family A (4 members) I5519-I4132 have a father son relationship with I5520 and I4124 having a 2nd or 3rd degree relationship with I4132	..	..	89.7	I4a	[0.996,1.000]	0.081	0.433	ds.half	S5519.E1.L1	PASS	..
VLI045	VLI045	Vlin_ves_H395	..	2021	PapacScienceAdvances2021	Direct: IntCal20	3943	87	2194-1778 calBCE (3623±58 BP, UBA-27395)	..	Czech_EBA_Unetice	Bohemia, Vliněves	Czech Republic	50.3659	14.4466	Repulldown on 3.2M snpset	1240K	1	1.58872	645823	345050	F	n/a (No relatives detected)	n/a (female)	n/a (female)	..	J1c1b1a	..	..	..	ds.half	VLI045.B0101.TF1.1	PASS	..
I3594	I3594	Grave 9	tooth (molar)	2018	OlaldeNature2018	Context: Archaeological - Period	4175	43	2300-2150 BCE	..	Germany_BellBeaker	Bavaria, Alburg-Lerchenhaid, Spedition Häring, Stkr. Straubing	Germany	48.8833	12.5332	Repulldown on 3.2M snpset	1240K	1	1.027	613550	331408	F	Germany, Bavaria, Alburg-Lerchenhaid, Spedition H�ring, Stkr. Straubing Family A (7 members) I3587-I3588-I3599 have a 1st or sescond deg relationship with I3588 and I3599 possibly being siblings (13590 having a 2nd or 3rd deg relationship with all of them) I3590 has a 2nd or 3rd relationship with I3593, I3597 and I3594	n/a (female)	n/a (female)	712	T2	[0.996,1.000]	0.062	0.011	ds.half	S3594.E1.L1	PASS	..
GRG052	GRG052	GLN 299	petrous	2020	RivollatScienceAdvance2020	Context: Archaeological - Period	6450	289	5000-4000 BCE	..	France_MN	Yonne, Gurgy "les Noisats"	France	47.97	3.56	Repulldown on 3.2M snpset	1240K	1	1.14	587296	329519	M	n/a (no relatives detected)	..	G2a2b2a1a	..	J1c1b	..	0.13435	0.594836	ds.half	GRG052.A0101	PASS	..
CAH005	CAH005	_achovice_12	..	2021	PapacScienceAdvances2021	Direct: IntCal20	4349	49	2471-2298 calBCE (3917±26 BP, MAMS-41377)	..	Czech_CordedWare	Bohemia, Čachovice	Czech Republic	50.3731	13.3654	Repulldown on 3.2M snpset	1240K	1	1.42556	670868	368475	M	n/a (No relatives detected)	..	R1a - M417 (xZ645)	..	R1b1	..	..	..	ds.half	CAH005.B0102.TF1.1	PASS	..
VLI092	VLI092	Vlin_ves_9566A	..	2021	PapacScienceAdvances2021	Direct: IntCal20	4719	64	2885-2636 calBCE (4176±26 BP, MAMS-45801)	..	Czech_CordedWare	Bohemia, Vliněves	Czech Republic	50.3659	14.4466	Repulldown on 3.2M snpset	1240K	1	1.67488	752535	400834	M	n/a (No relatives detected)	..	R1b - L151	..	N1a1a1a2	..	..	..	ds.half	VLI092.A0101.TF1.1	PASS	..
VLI008	VLI008	Vlin_ves_890	..	2021	PapacScienceAdvances2021	Direct: IntCal20	4759	59	2895-2701 calBCE (4212±21 BP, MAMS-30759)	..	Czech_CordedWare_o1	Bohemia, Vliněves	Czech Republic	50.3659	14.4466	Repulldown on 3.2M snpset	1240K	1	1.94897	748474	403286	F	n/a (No relatives detected)	n/a (female)	n/a (female)	..	H1b3	..	..	..	ds.half	VLI008.merged	PASS	..
BLS002	BLS002	Bl_any_1-2	..	2021	PapacScienceAdvances2021	Direct: IntCal20	4692	74	2872-2626 calBCE (4141±22 BP, MAMS-41370)	..	Czech_N_GlobularAmphora	Bohemia, Blšany	Czech Republic	50.3511	13.8521	Repulldown on 3.2M snpset	1240K	1	1.39423	725096	395362	F	Bohemia, Bl_any Family A (2 members) (daughter-mother: BLS002-BLS001)	n/a (female)	n/a (female)	..	K1a3a	..	..	..	ds.half	BLS002.A0101.TF1.1	PASS	..
I15621	I15621	1737; 25	petrous	2022	LazaridisAlpaslanRoodenbergScience2022	Context: Archaeological - Period and genetic clustering and other dates at site	5950	289	4500-3500 BCE	Child; 2-6 yrs.	Romania_C_Bodrogkeresztur	Urziceni	Romania	47.7467	22.395	Repulldown on 3.2M snpset	1240K	1	1.49745	649466	350134	M	n/a (no relatives detected)	..	..	233.3	HV0a	[0.961,0.986]	0.105	0.388	ss.half	S15621.Y1.E1.L1	PASS	..
I7489	I7489	58, Utyevka V, 1/1	petrous	2019	NarasimhanPattersonScience2019	Direct: IntCal20	5047	105	3326-2926 calBCE (4430±25 BP, PSUAMS-5790)	..	Russia_Samara_EBA_Yamnaya	Samara Oblast, Volga River Valley, Samara River, Utyevka V	Russia	52.9128	50.9906	Repulldown on 3.2M snpset	1240K	1	1.07038	655042	351755	F	n/a (no relatives detected)	n/a (female)	n/a (female)	90.4	H2a1e	[0.986,0.996]	0.138	0.013	ds.half	S7489.E1.L1	PASS	..
I16092	I16092	2109 (P7A-35794, Obj. 14/67, gr. 1)	petrous	2021	PattersonNature2021	Direct: IntCal20	5385	55	3504-3348 calBCE (4615±25 BP, PSUAMS-10117)	..	Czech_N	NW Bohemia, Louny, Dobroměřice	Czech Republic	50.3775	13.7913	Repulldown on 3.2M snpset	1240K	1	1.7819	708393	391215	M	n/a (no relatives detected)	..	..	177.8	U5b3b	[0.980,0.996]	0.137	0.419	ds.half	S16092.Y1.E1.L1	PASS	..
GLZ002	GLZ002	4617 M2 upper right	tooth	2020	YuCell2020	Direct (WARNING TO MARINE CALIBRATE IN Intcal20; MISSING LAB CODE): IntCal13 range with fresh water reservoir effect correction	4430	63	2568-2350 calBCE (4369±22 BP)	..	Russia_Siberia_Irkutsk_EBA	Siberia, Irkutsk city, Glazkovskoe predmestie	Russia	52.2791	104.252	Repulldown on 3.2M snpset	1240K	1	1.41025	734420	400252	M	n/a (no relatives detected)	..	C2b1	504.7	C4a1a+195	..	0.083	..	ds.half	GLZ002.A0101	PASS	..
RISE683_noUDG.SG	RISE683	kurgan 4, grave 4, skull A, 7053-191	tooth (canine)	2018	DamgaardScience2018	Direct: IntCal20	3973	66	2138-1901 calBCE (3646±40 BP, UBA-31594)	..	Russia_BA_Okunevo.SG	Khakassia, Ust'-Abakan, Uybat V	Russia	53.7086	90.3598	Repulldown on 3.2M snpset	Shotgun	..	2	851087	444848	M	Russia, Khakassia, Ust�Abakan, Uybat Family A (2 members) (RISE683-I1051 have a parent-offspring relationship)	..	..	..	H15b1	..	..	..	ds.minus	..	PASS	..
C1367	C1367	C1367	Tooth	2022	KumarFuScience2022	Direct (WARNING: NO UNCALIBRATED DATE OR LAB CODE)	3084	47	1216-1052 calBCE	..	China_Xinjiang_Jirentaigoukou_LBA_Andronovo_Karasuk_possible	Xinjiang, Yili Region, Nileke County, Jirentaigoukou	China	43.79	82.64	Native Pulldown on 3.2M snpset	1240K	1	..	694350	406739	F	n/a (no relatives detected)	n/a (female)	n/a (female)	449	H7b	..	0.042	..	ds.half	L6038	PASS	..
OHR002	OHR002	Praha 5 - Malá Ohrada_26 (Buchv 55)	..	2021	PapacScienceAdvances2021	Direct: IntCal20	4477	36	2617-2468 calBCE (4017±25 BP, MAMS-41374)	..	Czech_CordedWare	Bohemia, Praha 5 - Malá Ohrada	Czech Republic	50.0462	14.337	Repulldown on 3.2M snpset	1240K	1	1.63066	770647	418991	F	n/a (No relatives detected)	n/a (female)	n/a (female)	..	R1a1a	..	..	..	ds.half	OHR002.B0101.TF1.1	PASS	..
SUC006	SUC006	Su Crocefissu; T.16; e1; ind. 2	petrous	2019	MarcusNatureCommunications2020	Direct: IntCal20	4347	43	2468-2306 calBCE (3909±19 BP, MAMS-38299)	..	Italy_Sardinia_EBA	Porto Torres, SAS, Su Crucifissu Mannu, t.16	Italy	40.8103	8.44418	Repulldown on 3.2M snpset	1240K	1	0.964285	612506	336159	M	n/a (no relatives detected)	..	..	31.9	H1av	[0.97,0.99]	0.15	..	ds.half	SUC006.A0101	PASS	..
I4628	I4628	ZVEJ27	petrous	2017	MathiesonNature2018	Direct: IntCal20	7033	108	5304-4848 calBCE (6145±80 BP, Ua-19883)	..	Latvia_HG	Zvejnieki	Latvia	56.2833	25.1333	Repulldown on 3.2M snpset	1240K	1	2.881	702629	388243	M	n/a (no relatives detected)	..	..	246	U5a2d	[0.989,0.998]	0.059	0.432	ds.half	S4628.E1.L1	PASS	..
VLI011	VLI011	Vlin_ves_4214A	..	2021	PapacScienceAdvances2021	Direct: IntCal20	4718	64	2884-2636 calBCE (4174±25 BP, MAMS-44711)	..	Czech_CordedWare	Bohemia, Vliněves	Czech Republic	50.3659	14.4466	Repulldown on 3.2M snpset	1240K	1	1.85909	681148	364658	M	Bohemia, Vlin_ves Family C (2 members) (father-son: VLI011-VLI015)	..	R1b - L151	..	W3a1c	..	..	..	ds.half	VLI011.B0101.TF1.1	PASS	..
I4189	I4189	GEN100	petrous	2017	LipsonNature2017	Context: Archaeological - Period	6050	115	4300-3900 BCE	..	Hungary_C_Balaton_Lasinja	Alsónyék, site 11	Hungary	46.2045	18.7299	Repulldown on 3.2M snpset	1240K	1	1.806	764283	415124	F	n/a (no relatives detected)	n/a (female)	n/a (female)	62.7	T2b	[0.985,0.993]	0.134	0.011	ds.half	S4189.L1	PASS	..
I3874	I3874	VL1435	petrous	2018	OlaldeNature2018	Direct: IntCal20	4065	54	2201-2035 calBCE (3725±25 BP, PSUAMS-1835)	..	France_EBA_BellBeaker	Lauzet-Ubaye, Villard	France	44.476	6.369	Repulldown on 3.2M snpset	1240K	1	1.634	652563	354196	F	n/a (no relatives detected)	n/a (female)	n/a (female)	42.8	T2b3	[0.974,0.987]	0.085	0.009	ds.half	S3874.E1.L1	PASS	..
I10056	I10056	P8L14-2 (mass burial)	petrous	..	NovakPLoSOne2021	Context: Date(s) from same site (I10293, I10052, I10272)	6050	115	4300-3900 BCE	..	Croatia_C_Lasinja	Potočani	Croatia	45.4482	17.6388	Repulldown on 3.2M snpset	1240K	1	2.07844	708311	388466	F	n/a (no relatives detected)	n/a (female)	n/a (female)	212	K1a3a	[0.994,0.999]	0.129	0.013	ds.half	S10056.E1.L1	PASS	..
I7251	I7251	BRAN_8 (Grave 8, 31615)	petrous	2018	OlaldeNature2018	Context: Archaeological - Period	4200	144	2500-2000 BCE	..	Czech_BellBeaker	Brandýsek	Czech Republic	50.19	14.158	Repulldown on 3.2M snpset	1240K	1	3.46924	740533	404295	M	n/a (no relatives detected)	..	..	338	U2e1h	[0.998,1.000]	0.073	0.428	ds.half	S7251.E1.L1	PASS	..
OBN009	OBN009	OB 4035-1	petrous	2020	RivollatScienceAdvance2020	Direct: IntCal20	6398	44	4537-4364 calBCE (5628±25 BP, LTL-18529A)	..	France_MN	Bas-Rhin, Obernai	France	48.46	7.48	Repulldown on 3.2M snpset	1240K	2	1.16094	661561	351047	F	n/a (no relatives detected)	n/a (female)	n/a (female)	..	T2b4	..	0.144175	0.0111317	ds.half	OBN009.A0101.TF1, OBN009.A0101.TF2	PASS	..
BNL003	BNL003	Brand_s nad Labem_63-3	..	2021	PapacScienceAdvances2021	Direct: IntCal20	3995	55	2136-1951 calBCE (3661±24 BP, MAMS-30776)	..	Czech_EBA_Unetice	Bohemia, Brandýs nad Labem	Czech Republic	50.1742	14.6465	Repulldown on 3.2M snpset	1240K	1	1.56547	709167	389375	M	Bohemia, Brand_s nad Labem Family A (6 members) (father-son: BNL006-BNL007 | siblings: BNL001-BNL003 | 2d: BNL002-BNL007 | 2/3d: BNL005-BNL002, BNL005-BNL006, BNL005-BNL007, BNL002-BNL001, BNL002-BNL003, BNL002-BNL006, BNL006-BNL003, BNL007-BNL001, BNL007-BNL003)	..	I2a2	..	U5b2a2a	..	..	..	ds.half	BNL003.A0101.TF1.1	PASS	..
irk036_noUDG.SG	irk036	irk036	tooth	2018	KilincSciAdv2021	Direct: IntCal20	4720	66	2887-2636 calBCE (4180±30 BP, Beta-453092)	..	Russia_AngaraRiver_BA.SG	Siberian Federal District, Cis-Baikal, Angara River, Glazkovo site	Russia	52.2864	104.26	Repulldown on 3.2M snpset	Shotgun	7	8.641	1149073	592740	M	n/a (no relatives detected)	..	Q1a2a	825.797	F1b1b	..	..	0.206182	ds.plus,ds.plus,ds.plus,ds.plus,ds.plus,ds.minus,ds.minus	IRK036-b1e1l2p1,IRK036-b1e1l2p1,irk036-b1e1l1p1,irk036-b1e1l2p2,irk036-b1e1l3p1,irk036-b1e1l1p1,irk036-b1e1l1p1	PASS	..
I10069	I10069	P8L2-3 (mass burial)	petrous	..	NovakPLoSOne2021	Context: Date(s) from same site (I10293, I10052, I10272)	6050	115	4300-3900 BCE	..	Croatia_C_Lasinja	Potočani	Croatia	45.4482	17.6388	Repulldown on 3.2M snpset	1240K	1	2.74052	744312	408812	F	n/a (no relatives detected)	n/a (female)	n/a (female)	183	T2	[0.99,0.997]	0.131	0.01	ds.half	S10069.E1.L1	PASS	..
I5119	I5119	HUNG850 (10 (12189))	petrous	2018	OlaldeNature2018	Direct: IntCal20	5097	106	3330-3013 calBCE (4445±20 BP, PSUAMS-4034)	..	Hungary_LateC_EBA_Baden_Yamnaya	Mezőcsát-Hörcsögös	Hungary	47.8099	20.8893	Repulldown on 3.2M snpset	1240K	1	1.588	686752	373662	F	n/a (no relatives detected)	n/a (female)	n/a (female)	258	J1c2	[0.989,0.996]	0.034	0.011	ds.half	S5119.E1.L1	PASS	damage.ds.half=0.034
I7131	I7131	M37; Urzi37	petrous	2022	LazaridisAlpaslanRoodenbergScience2022	Context: Archaeological - Period and genetic clustering and other dates at site	5950	289	4500-3500 BCE	adult; 25-35 yrs.	Romania_C_Bodrogkeresztur	Urziceni	Romania	47.7467	22.395	Repulldown on 3.2M snpset	1240K	1	1.60427	753698	409433	F	Urziceni Family E (2 Members) (I21713, I7131 have a 2d relationship)	n/a (female)	n/a (female)	18.1	..	[0.987,1.000]	0.082	0.014	ds.half	S7131.E1.L1	PASS	..
I18213	I18213	3114 (Grave no. 10, új)	petrous (CBD)	2021	PattersonNature2021	Context: Archaeological - Period	2725	72	900-650 BCE	..	Hungary_EIA_Prescythian_Mezocsat	Heves county, Füzesabony-Kettőshalom	Hungary	46.6883	20.0243	Repulldown on 3.2M snpset	1240K	1	3.03398	755212	416646	F	n/a (no relatives detected)	n/a (female)	n/a (female)	313.9	T2a1b1a1	[0.993,1.000]	0.108	0.0142204	ds.half	S18213.Y1.E1.L1	PASS	..
BIL001	BIL001	AT-340	Tooth	2020	JeongCell2020	Direct: IntCal20	3297	42	1420-1273 calBCE (3086±26 BP, MAMS-41122)	..	Mongolia_Zavkhan_MLBA	Zavkhan, Biluutiin Am	Mongolia	49.3515	96.4015	Repulldown on 3.2M snpset	1240K	1	1.47978	668455	369655	F	n/a (no relatives detected)	n/a (female)	n/a (female)	..	F1b1b	..	..	..	ds.half	BIL001.A0101	PASS	..
I5279	I5279	Tomsk_2102 (inv. 2102)	petrous	2019	NarasimhanPattersonScience2019	Direct: IntCal20	4891	37	3011-2897 calBCE (4330±20 BP, PSUAMS-2355)	..	Russia_Afanasievo	Lower Tyumechin 1	Russia	50.7536	85.5567	Repulldown on 3.2M snpset	1240K	1	2.715	802224	431422	M	Russia, Lower Tyumechin 1 Family A (2 members) (I5279 and I5278 are 2nd or 3rd degree relatives)	..	..	470.44	U4d1	[0.982,0.997]	0.122	..	ds.half	S5279.E1.L1	PASS	..
DA250_noUDG.SG	DA250	Grave 6	tooth	2018	DamgaardScience2018	Direct: IntCal20	7377	39	5524-5365 calBCE (6483±37 BP, OxA-27054)	..	Russia_Shamanka_Eneolithic.SG	Shamanka II	Russia	51.6983	103.703	Repulldown on 3.2M snpset	Shotgun	..	0.9	587861	306049	M	n/a (no relatives detected)	..	..	..	G2a1	..	..	..	ds.minus	..	PASS	..
GRG019	GRG019	GLN 225	petrous	2020	RivollatScienceAdvance2020	Context: Archaeological - Period	6450	289	5000-4000 BCE	..	France_MN	Yonne, Gurgy "les Noisats"	France	47.97	3.56	Repulldown on 3.2M snpset	1240K	1	2.02738	749567	418850	F	n/a (no relatives detected)	n/a (female)	n/a (female)	..	V	..	0.0938	0.0188736	ds.half	GRG019.A0102	PASS	..
I12510	I12510	Katerinovka K1B1	tooth	2022	LazaridisAlpaslanRoodenbergScience2022	Direct: IntCal20	4003	53	2136-1959 calBCE (3665±20 BP, PSUAMS-7554)	adult; 50+ yrs.	Moldova_MBA	Transnistria (Camenca district, Katerinovka)	Moldova	47.9193	28.8538	Repulldown on 3.2M snpset	1240K	1	0.924556	651885	351979	F	n/a (no relatives detected)	n/a (female)	n/a (female)	201.4	H13a2b2a	[0.991,1.000]	0.062	0.008	ds.half	S12510.E1.L1	PASS	..
I20182	I20182	Kap. Andreevo, Kyuchuk Chair, Pit 38	petrous	2022	LazaridisAlpaslanRoodenbergScience2022	Context: Archaeological - Period	4100	491	3000-1300 BCE	adult; 18-25 yrs.	Bulgaria_EBA_MBA	Kapitan Andreevo (South)	Bulgaria	41.73	26.33	Repulldown on 3.2M snpset	1240K	1	2.728	781393	421113	M	n/a (no relatives detected)	..	..	86.99	J1c+16261	[0.982,0.999]	0.312	0.436	ss.half	S20182.Y1.E1.L1	PASS	..
BNL008	BNL008	Brand_s nad Labem_690-1	..	2021	PapacScienceAdvances2021	Direct: IntCal20	3926	45	2112-1892 calBCE (3615±26 BP, MAMS-30778)	..	Czech_EBA_Unetice	Bohemia, Brandýs nad Labem	Czech Republic	50.1742	14.6465	Repulldown on 3.2M snpset	1240K	1	1.64926	735867	403812	F	Bohemia, Brand_s nad Labem Family B (3 members) (2/3d: BNL009-BNL008, BNL008-BNL010)	n/a (female)	n/a (female)	..	J1c	..	..	..	ds.half	BNL008.B0101.TF1.1	PASS	..
I2427	I2427	32 (Sushina 32)	tooth (molar)	2018	MathiesonNature2018	Direct: IntCal20	6326	39	4446-4331 calBCE (5520±30 BP, Beta-432805)	adult	Bulgaria_C	Sushina	Bulgaria	43.0589	26.7672	Repulldown on 3.2M snpset	1240K	1	1.492	660742	356883	F	n/a (no relatives detected)	n/a (female)	n/a (female)	208	H1j	[0.966,0.980]	0.108	0.012	ds.half	S2427.E1.L1	PASS	..
I3529	I3529	LP15.6=GEN86 (Grave 597)	tooth (molar)	2018	OlaldeNature2018	Context: Archaeological - Period	4300	87	2500-2200 BCE	..	Hungary_EBA_BellBeaker	Budakalász, Csajerszke, M0 Site 12	Hungary	47.6209	19.0449	Repulldown on 3.2M snpset	1240K	1	0.775	559832	302429	F	n/a (no relatives detected)	n/a (female)	n/a (female)	210	I3a	[0.992,0.998]	0.055	0.008	ds.half	S3529.L1	PASS	..
I1504	I1504	HUNG381, BR2	petrous	2014	MathiesonNature2015 (capture of same sample shotgunned in Gamba2014)	Direct: IntCal20	2858	43	987-833 calBCE (2769±24 BP, OxA-27859)	..	Hungary_LBA_Kyjatice	Ludas-Varjú dűlő	Hungary	47.7251	20.0862	Repulldown on 3.2M snpset	1240K	1	1.332	674457	368045	M	Hungary, Ludas-Varj� d_l_, Family A (2 members) I18209-I1504 have a mother-son relationship	..	..	320	K1a1a	[0.993,0.999]	0.102	0.428	ds.half	S1504.E1.L1	PASS	..
AY2003	AY2003	AY2003.A0101.TF1.1, BZNK-289/1, Aygurskiy 2, kurgan 22, grave 9	petrous	2019	WangNatureCommunications2019	Direct: IntCal20	5452	82	3630-3376 calBCE (4726±31 BP, OxA-16147)	..	Russia_Steppe_Maikop	Kaspi steppe, Aygurskij 2	Russia	45.6883	43.2646	Repulldown on 3.2M snpset	1240K	..	2.38617	764775	418087	F	n/a (no relatives detected)	n/a (female)	n/a (female)	..	H2a1	..	..	..	half	..	PASS	..
HOL002	HOL002	Holubice_24-2	..	2021	PapacScienceAdvances2021	Context: Archaeological - Site/Context (dates, same grave)	5140	92	3350-3030 BCE	..	Czech_N_Baden	Bohemia, Holubice	Czech Republic	50.2006	14.2903	Repulldown on 3.2M snpset	1240K	1	2.15426	759606	416719	F	n/a (No relatives detected)	n/a (female)	n/a (female)	..	J2b1a2	..	..	..	ds.half	HOL002.A0101.TF1.1	PASS	..
I17914	I17914	3560; PD2	petrous	2022	LazaridisAlpaslanRoodenbergScience2022	Context: Archaeological - Period	6125	101	4350-4000 BCE	..	Serbia_C_BA_Tiszapolgar_Bodrogkerestur	Podlokanj	Serbia	46.018	20.2714	Repulldown on 3.2M snpset	1240K	1	3.39307	697414	384105	F	n/a (no relatives detected)	n/a (female)	n/a (female)	192.1	K1a	[0.935,0.973]	0.124	0.0126972	ds.half	S17914.Y1.E1.L1	PASS	mtcontam=[0.935,0.973]
I1028	I1028	1003, kurgan 2, burial 1 | 976, kurgan 2, burial 11, skeleton 2	bone (long bone)	2019	NarasimhanPattersonScience2019	Direct: IntCal20	3704	65	1879-1632 calBCE (3440±30 BP, Beta-436293)	..	Russia_MLBA_Sintashta_o3	Kamennyi Ambar 5 Cemetery	Russia	52.8167	60.4667	Repulldown on 3.2M snpset	1240K	2	1.029	665915	357770	M	n/a (no relatives detected)	..	..	..	U2e1'2	..	..	..	ds.half,ds.half	S1081.E1.L1,S1028.E1.L1	PASS	Xcontam=0.01
I2787	I2787	GEN_59 (GEN_59, Grave 688)	petrous	2018	OlaldeNature2018	Direct: IntCal20	4254	75	2456-2200 calBCE (3840±35 BP, Poz-83640)	..	Hungary_EBA_BellBeaker	Szigetszentmiklós, Felső Ürge-hegyi dűlő	Hungary	47.3832	19.0203	Repulldown on 3.2M snpset	1240K	1	1.117	657129	351322	M	n/a (no relatives detected)	..	..	114	T2b	[0.982,0.989]	0.138	0.421	ds.half	S2787.L1	PASS	..
I5884	I5884	Mos44 (Grave 68, 294) | 523 | 524 | 525 | 526 | 523 (Mos44, Grave 68, 294) | 524 (Mos44, Grave 68, 294) | 525 (Mos44, Grave 68, 294) | 526 (Mos44, Grave 68, 294)	tooth	2018	MathiesonNature2018	Direct: IntCal20; R_combine	4735	56	2886-2680 calBCE (4189±17 BP) [R_combine: (4195±20 BP, PSUAMS-2828); (4175±30 BP, PSUAMS-7830)]	..	Ukraine_EBA_oEurope	Kirovograd Oblast, Dereivka village	Ukraine	48.9142	33.7649	Repulldown on 3.2M snpset	1240K	1	1.139	585566	317241	M	n/a (no relatives detected)	..	..	376.273	U5a2b	[0.976,0.993]	0.086	..	ds.half	S5884.E1.L1	PASS	..
I7269	I7269	BRAN_12 (Grave 12, 31619)	petrous	2018	OlaldeNature2018	Context: Archaeological - Period	4200	144	2500-2000 BCE	..	Czech_BellBeaker	Brandýsek	Czech Republic	50.19	14.158	Repulldown on 3.2M snpset	1240K	1	1.71631	689004	374106	M	n/a (no relatives detected)	..	..	169	T2e	[0.989,0.997]	0.079	0.43	ds.half	S7269.E1.L1	PASS	..
I0984	I0984	992, kurgan 2, burial 7, skeleton 4 | 996, kurgan 2, burial 6, skeleton 2	bone (long bone)	2019	NarasimhanPattersonScience2019	Direct: IntCal20	3870	52	2024-1779 calBCE (3572±29 BP, OxA-12530)	..	Russia_MLBA_Sintashta	Kamennyi Ambar 5 Cemetery	Russia	52.8167	60.4667	Repulldown on 3.2M snpset	1240K	3	0.990519	671882	363103	M	n/a (no relatives detected)	..	..	390.938	T2e2	[0.992,0.999]	..	..	ds.half,ds.half,ds.half	S0984.E2.L2,S1025.E1.L1,S0984.E2.L1	PASS	..
RISE392_noUDG.SG	RISE392	kurgan 4 burial B	tooth	2015	AllentoftNature2015	Direct: IntCal20	3943	57	2131-1891 calBCE (3626±33 BP, OxA-30999)	..	Russia_MLBA_Sintashta.SG	Stepnoe VII Cemetery	Russia	53.876	59.076	Repulldown on 3.2M snpset	Shotgun	1	0.598	506681	272016	M	n/a (no relatives detected)	..	..	..	J2b1a2a	..	..	..	ds.minus	RISE392	PASS	..
SEC004	SEC004	Sc.D	petrous	2020	MarcusNatureCommunications2020	Direct: IntCal20	4337	47	2463-2299 calBCE (3894±19 BP, MAMS-38291)	..	Italy_Sardinia_LateC	Sardinia, Sennori, SS, Serra Crabiles, t.3	Italy	40.7862	8.59581	Repulldown on 3.2M snpset	1240K	1	1.28236	622651	350824	F	n/a (no relatives detected)	n/a (female)	n/a (female)	280.3	K2b1a	[0.98,1.00]	0.11	..	ds.half	SEC004.A0101	PASS	..
I14164	I14164	M70; Urzi70; 1152	petrous	2022	LazaridisAlpaslanRoodenbergScience2022	Context: Archaeological - Period and genetic clustering and other dates at site	5950	289	4500-3500 BCE	adult; 35-45 yrs.	Romania_C_Bodrogkeresztur	Urziceni	Romania	47.7467	22.395	Repulldown on 3.2M snpset	1240K	1	1.50049	715398	393810	F	n/a (no relatives detected)	n/a (female)	n/a (female)	151.1	T2e	[0.985,0.997]	0.107	0.008	ds.half	S14164.Y1.E1.L1	PASS	..
I12955	I12955	680 (AT-861)	petrous	2021	WangNature2021	Direct: IntCal20	3824	49	1949-1774 calBCE (3545±20 BP, UCIAMS-226543, PSUG-5458)	..	Mongolia_MBA_Munkhkhairkhan_1	Zavkhan, Bayantes sum, Khukh Khushoony bom, Barrow 3	Mongolia	49.7	96.8	Repulldown on 3.2M snpset	1240K	1	4.69213	849561	468386	M	Mongolia Family A (2 members) (I12506 and I12955 are 1st or 2nd degree relatives)	..	N1a1a1-CTS7728	571.8	D4i	[0.981,0.998]	0.081	0.414	ds.half	S12955.Y1.E1.L1	PASS	..
I10420	I10420	CRIV_T9G13; T9G13	petrous	2022	LazaridisAlpaslanRoodenbergScience2022	Context: Archaeological - Period	3950	577	3000-1000 BCE	adult; 40-45 yrs.	Moldova_BA	Crihana Veche	Moldova	45.8458	28.1947	Repulldown on 3.2M snpset	1240K	1	2.37081	741279	393354	F	n/a (no relatives detected)	n/a (female)	n/a (female)	399.1	V7	[0.966,0.987]	0.173	0.01	ds.half	S10420.E1.L2	PASS	..
I5272	I5272	Tomsk_1955 (inv. 1955)	petrous	2019	NarasimhanPattersonScience2019	Direct: IntCal20	4861	23	3006-2885 calBCE (4305±20 BP, PSUAMS-2351)	..	Russia_Afanasievo	Elo Bashi	Russia	50.7565	85.5609	Repulldown on 3.2M snpset	1240K	1	1.116	655793	348003	F	n/a (no relatives detected)	n/a (female)	n/a (female)	251.186	U5a1g1	[0.977,0.993]	0.099	..	ds.half	S5272.E1.L1	PASS	..
C2034	C2034	C2034	Tooth	2022	KumarFuScience2022	Direct (WARNING: NO UNCALIBRATED DATE OR LAB CODE)	4498	44	2624-2472 calBCE	..	China_Xinjiang_Ayituohan_BA_Afanasievo	Xinjiang, Aletai (Altay) Region, Habahe County, Ayituohan	China	47.97	86.27	Native Pulldown on 3.2M snpset	1240K	1	..	634850	363623	M	n/a (no relatives detected)	..	Q1b1	359	U5a1a1	..	0.057	..	ds.half	L4928	PASS	..
I14167	I14167	1155 (59, 34192)	petrous	2021	PapacScienceAdvances2021	Context: Date(s) from same site (I7186, I7187, I7188, I7189, I7191, I7192, I7193, I7194, MA1)	5850	231	4300-3500 BCE	..	Czech_C_Baalberge	Makotrasy	Czech Republic	50.1458	14.2214	Repulldown on 3.2M snpset	1240K	1	1.86732	753658	415486	M	n/a (no relatives detected)	..	..	415.7	U5b3	[0.987,0.999]	0.101	0.4	ds.half	S14167.Y1.E1.L1	PASS	..
I15618	I15618	1734; 43	petrous	2022	LazaridisAlpaslanRoodenbergScience2022	Context: Archaeological - Period and genetic clustering and other dates at site	5950	289	4500-3500 BCE	Adolescent; 15-16 yrs.	Romania_C_Bodrogkeresztur	Urziceni	Romania	47.7467	22.395	Repulldown on 3.2M snpset	1240K	1	1.60446	668940	361030	F	n/a (no relatives detected)	n/a (female)	n/a (female)	235.3	T2b	[0.985,0.996]	0.115	0.007	ss.half	S15618.Y1.E1.L1	PASS	..
I0424	I0424	SVP HB 32, Kurgan 2, grave 1 (SVP32, Uvarovka I, kurgan 2, grave 1)	bone (long bone)	2015	NarasimhanPattersonScience2019 (supplement of MathiesonNature2018)	Context: Archaeological - Period	3675	72	1850-1600 BCE	..	Russia_Srubnaya	Samara Oblast, Volga River Valley, Samara River, Uvarovka I	Russia	53.12	48.37	Repulldown on 3.2M snpset	1240K	3	0.818094	608681	338679	M	n/a (no relatives detected)	..	..	199.176	T2b4+152	[0.979,0.993]	..	..	ds.half,ds.half,ds.half	S0424.E1.L1,S0424.E2.L1,S0424.E2.L2	PASS	Xcontam=[0.006,0.05]
DA144_noUDG.SG	DA144	CGG_2_016378, Sarmatian6, Chebotarev V, Sarmatian6, Chebotarev V	..	2018	DamgaardNature2018	Context: Archaeological - Period	2300	260	800 BCE - 100 CE	..	Russia_Sarmatian.SG	Caspian steppe	Russia	47.2934	39.546	Repulldown on 3.2M snpset	Shotgun	..	0.346	225367	116105	M	n/a (no relatives detected)	..	..	..	H28	..	..	..	ds.minus	..	PASS	..
I1763	I1763	StPet9 (collection 6462, site 6, individual 23)	petrous	2018	MathiesonNature2018	Direct: IntCal20	10081	99	8282-7960 calBCE (8960±50 BP, Poz-81127)	..	Ukraine_Mesolithic	Vasil'evka	Ukraine	47.4342	35.2764	Repulldown on 3.2M snpset	1240K	1	3.469	813689	440517	M	n/a (no relatives detected)	..	..	567	U5b2	[0.975,0.989]	0.128	0.417	ds.half	S1763.E1.L1	PASS	..
I18246	I18246	3160 (grave 2 1981)	petrous	2021	PattersonNature2021	Context: Archaeological - Period	2725	72	900-650 BCE	..	Hungary_EIA_Prescythian_Mezocsat	Heves county, Novaj-Földvár	Hungary	47.8563	20.484	Repulldown on 3.2M snpset	1240K	1	4.09788	778336	428892	F	n/a (no relatives detected)	n/a (female)	n/a (female)	519.4	J2b1	[0.993,1.000]	0.081	0.0129725	ds.half	S18246.Y1.E1.L1	PASS	..
MIT001	MIT001	AT-975	Tooth	2020	JeongCell2020	Direct: IntCal20	3010	48	1192-936 calBCE (2880±25 BP, MAMS-41124)	..	Mongolia_Tuv_EIA	Tuv, Morin Tolgoi	Mongolia	47.3297	105.665	Repulldown on 3.2M snpset	1240K	1	0.894746	611545	329333	M	n/a (no relatives detected)	..	..	..	D1j	..	..	..	ds.half	MIT001.A0101	PASS	..
DA249_noUDG.SG	DA249	Grave 66-1	tooth	2018	DamgaardScience2018	Direct: IntCal20	7840	57	5987-5782 calBCE (7005±40 BP, OxA-21535)	..	Russia_Shamanka_Eneolithic.SG	Shamanka II	Russia	51.6983	103.703	Repulldown on 3.2M snpset	Shotgun	..	4.5	1116844	576823	F	n/a (no relatives detected)	n/a (female)	n/a (female)	..	C4	..	..	..	ds.minus	..	PASS	..
RK4002	RK4002	RK4002.B0101, BZNK-304/2, Rasshevatskiy 4, kurgan 1, grave 5	tooth (molar)	2019	WangNatureCommunications2019	Direct: IntCal20	4510	58	2662-2474 calBCE (4050±22 BP, MAMS-29820)	..	Russia_Steppe_Catacomb	Kuban steppe, Rasshevatskij 4	Russia	45.536	41.0595	Repulldown on 3.2M snpset	1240K	..	1.11849	644258	352549	M	n/a (no relatives detected)	..	..	..	U4d3	..	..	..	half	..	PASS	..
IUO001	IUO001	8311 petrous left	petrous bone	2020	YuCell2020	Direct (WARNING TO MARINE CALIBRATE IN Intcal20; MISSING LAB CODE): IntCal13 range with fresh water reservoir effect correction	6905	50	5021-4849 calBCE (6612±23 BP)	..	Russia_Siberia_Lena_EN	Siberia, Lena river, Iushino	Russia	54.8707	106.255	Repulldown on 3.2M snpset	1240K	1	1.41268	772361	423041	M	n/a (no relatives detected)	..	C2b1	113.8	F1b1+@152	..	0.06	..	ds.half	IUO001.A0101	PASS	..
I10047	I10047	P8L1 (mass burial)	petrous	..	NovakPLoSOne2021	Context: Date(s) from same site (I10293, I10052, I10272)	6050	115	4300-3900 BCE	..	Croatia_C_Lasinja	Potočani	Croatia	45.4482	17.6388	Repulldown on 3.2M snpset	1240K	1	2.12828	752618	408916	M	n/a (no relatives detected)	..	..	178	U2+152	[0.996,1]	0.138	0.425	ds.half	S10047.E1.L1	PASS	..
DA252_noUDG.SG	DA252	Grave 42-1	tooth	2018	DamgaardScience2018	Direct: IntCal20	7317	57	5473-5229 calBCE (6386±34 BP, OxA-26192)	..	Russia_Shamanka_Eneolithic.SG	Shamanka II	Russia	51.6983	103.703	Repulldown on 3.2M snpset	Shotgun	..	2.4	976012	504654	F	n/a (no relatives detected)	n/a (female)	n/a (female)	..	G2a1	..	..	..	ds.minus	..	PASS	..
I5269	I5269	Tomsk_1950 (inv. 1950)	petrous	2019	NarasimhanPattersonScience2019	Direct: IntCal20	4902	40	3016-2897 calBCE (4335±25 BP, PSUAMS-2350)	..	Russia_Afanasievo	Elo 1	Russia	50.7581	85.5602	Repulldown on 3.2M snpset	1240K	1	3.056	819367	442283	M	n/a (no relatives detected)	..	..	467.085	T2a1a	[0.989,0.998]	0.102	..	ds.half	S5269.E1.L1	PASS	..
I1382	I1382	3-Grave515	tooth	2018	OlaldeNature2018	Direct: IntCal20	4195	68	2447-2136 calBCE (3805±35 BP, GrA-4468)	adult	France_BellBeaker	Moselle, Mondelange, PAC de la Sente	France	49.153	6.102	Repulldown on 3.2M snpset	1240K	1	1.221	596716	324691	M	France, Moselle, Mondelange, PAC de la Sanie Family A (2 members) I1381-I1382 have a 2nd or 3rd deg relatedness	..	..	124	U5a2c3a	[0.993,0.999]	0.083	0.433	ds.half	S1382.E1.L1	PASS	..
MX254	MX254	1953/22	petrous	2020	FurtwanglerNatureCommunications2020	Context: Date(s) from same site (MX288, MX256, MX280, MX258, MX252, MX277, MX279, MX257, MX283, MX275, MX251, MX286)	3900	173	2250-1650 BCE	..	Germany_SouthernGermany_Singen_EBA	Southern Germany, Singen	Germany	47.7671	8.87224	Repulldown on 3.2M snpset	1240K	1	1.5165	614170	334978	M	Germany Southern Germany, Singen FamilyA (9 members) ( MX275-MX286 have a father-son relationship (order unknown); MX270-MX275 are brothers; MX254- MX283- MX286 have a son-son-father relationship; MX252 is detected as 2nd or 3rd degree relative of MX286, MX275, and MX270 (who is a 2nd or 3rd degree relative of MX286 and MX279); MX270-MX283-MX288 are mutually detected as 2nd or 3rd degree relative…	..	..	..	H+16129	..	..	..	ds.half	MX254	PASS	..
VLI007	VLI007	Vlin_ves_774	..	2021	PapacScienceAdvances2021	Direct: IntCal20	4739	59	2890-2677 calBCE (4196±21 BP, MAMS-30758)	..	Czech_CordedWare	Bohemia, Vliněves	Czech Republic	50.3659	14.4466	Repulldown on 3.2M snpset	1240K	1	2.12159	817824	439468	F	n/a (No relatives detected)	n/a (female)	n/a (female)	..	U5a2a1	..	..	..	ds.half	VLI007.merged	PASS	..
I0432	I0432	SVP HB 42, K. 5, gr. 3 (SVP42)	bone (long bone)	2015	MathiesonNature2015	Direct: IntCal20	4695	111	2925-2491 calBCE (4180±84 BP, AA-12569)	..	Russia_MBA_Poltavka_oEEF	Samara Oblast, Sok River, Potapovka I	Russia	53.66	50.67	Repulldown on 3.2M snpset	1240K	1	0.87	622671	348615	M	n/a (no relatives detected)	..	..	325.335	U5a1c	[0.983,0.997]	0.068	..	ds.half	S0432.E1.L1	PASS	..
I14169	I14169	1157 (38053, sonda 19, prikop II, pr. C. 61/1979)	petrous	2021	PapacScienceAdvances2021	Context: Date(s) from same site (I7186, I7187, I7188, I7189, I7191, I7192, I7193, I7194, MA1)	5850	231	4300-3500 BCE	..	Czech_C_Baalberge	Makotrasy	Czech Republic	50.1458	14.2214	Repulldown on 3.2M snpset	1240K	1	3.86903	794414	439022	M	n/a (no relatives detected)	..	..	413.4	N1a1a1a2	[0.988,0.999]	0.076	0.422	ds.half	S14169.Y1.E1.L1	PASS	..
I7197	I7197	PRAJIN77	petrous	2018	OlaldeNature2018	Direct: IntCal20	6438	35	4549-4401 calBCE (5660±25 BP, PSUAMS-4344)	..	Czech_MN	Prague 5, Jinonice, Zahradnictví	Czech Republic	50.0504	14.3667	Repulldown on 3.2M snpset	1240K	1	2.76775	723154	394354	M	Czech Republic, Prague 5, Jinonice Family D (2 members) (I7197-I14190 have a 2d or 3d relationship)	..	..	318	X2b+226	[0.994,0.999]	0.103	0.428	ds.half	S7197.E1.L1	PASS	extraction.negative.flag
ESZ001	ESZ001	ESZ001.A	..	2021	GnecchiRusconeScienceAdvances2021	Direct: IntCal20 (WARNING: Missing lab code)	2612	74	789-546 calBCE (2525ʱ25 BP)	..	Kazakhstan_Tasmola_Saka_IA	East Kazakhstan Region, Tarbagatai District, Elek Sazy Plateau, Eleke Sazy II, mound 4	Kazakhstan	49.52	77.82	Repulldown on 3.2M snpset	1240K	1	3.84768	988605	528993	M	East Kazakhstan Region, Tarbagatai District, Elek Sazy Plateau, Eleke Sazy II, mound 4 Family A (2 members) (siblings: ESZ003-ESZ001)	..	..	99.3201	J1b1a1e	..	0.0507911	..	..	ESZ001.A0101	PASS	..
C1702	C1702	C1702	Tooth	2022	KumarFuScience2022	Direct (WARNING: NO UNCALIBRATED DATE OR LAB CODE)	4200	0	2250-2250 calBCE	..	China_Xinjiang_Tuoganbai_BA	Xinjiang, Aletai Region, Habahe County, Tuoganbai	China	48.06	86.42	Native Pulldown on 3.2M snpset	1240K	1	..	715611	420168	M	Xinjiang Family A (2 members) (C1702-C1701 have a 2d relationship)	..	Q1a2a1c	331	R1b1	..	0.119	..	ds.half	L6006	PASS	..
SEC002	I18968	P5614 (T. III Cella B)	petrous	2020	MarcusNatureCommunications2020	Direct: IntCal20	4352	43	2470-2306 calBCE (3917±19 BP, MAMS-38290)	..	Italy_Sardinia_LateC	Sardinia, Sennori, SS, Serra Crabiles, t.3	Italy	40.7862	8.59581	Repulldown on 3.2M snpset	1240K	1	2.46215	903766	490815	M	n/a (no relatives detected)	..	..	329	J1c3	[0.98,1.00]	0.09	..	ds.half	SEC002.A0101	PASS	..
I5277	I5277	Tomsk_2099 (inv. 2099)	petrous	2019	NarasimhanPattersonScience2019	Direct: IntCal20; R_combine	4952	50	3092-2923 calBCE (4398±15 BP) [R_combine: (4375±20 BP, PSUAMS-2353); (4420±20 BP, PSUAMS-2368)]	..	Russia_Afanasievo	Elo Bashi	Russia	50.7565	85.5609	Repulldown on 3.2M snpset	1240K	1	2.702	801487	430484	M	n/a (no relatives detected)	..	..	506.689	U4b3	[0.986,0.998]	0.097	..	ds.half	S5277.E1.L1	PASS	..
KNE003	KNE003	Kněževes_2229	..	2021	PapacScienceAdvances2021	Direct: IntCal20	3971	51	2131-1946 calBCE (3648±19 BP, MAMS-30772)	..	Czech_EBA_Unetice	Bohemia, Kněževes	Czech Republic	50.1193	14.2671	Repulldown on 3.2M snpset	1240K	1	1.90002	779195	428734	F	Bohemia, Kn__eves Family A (4 members) (daughter-mother: KNE001-KNE004 | mother-daughter: KNE004-KNE005 | 2d: KNE003-KNE001, KNE003-KNE004, KNE003-KNE005)	n/a (female)	n/a (female)	..	J1c	..	..	..	ds.half	KNE003.B0101.TF1.1	PASS	..
MX280	MX280	1953/4	petrous	2020	FurtwanglerNatureCommunications2020	Direct: IntCal20	3931	41	2111-1897 calBCE (3620±22 BP, MAMS-21975)	..	Germany_SouthernGermany_Singen_EBA	Southern Germany, Singen	Germany	47.7671	8.87224	Repulldown on 3.2M snpset	1240K	1	1.40548	581894	317691	F	Germany Southern Germany, Singen FamilyA (9 members) ( MX275-MX286 have a father-son relationship (order unknown); MX270-MX275 are brothers; MX254- MX283- MX286 have a son-son-father relationship; MX252 is detected as 2nd or 3rd degree relative of MX286, MX275, and MX270 (who is a 2nd or 3rd degree relative of MX286 and MX279); MX270-MX283-MX288 are mutually detected as 2nd or 3rd degree relative…	n/a (female)	n/a (female)	..	U5a1	..	..	..	ds.half	MX280	PASS	..
I1856	I1856	SS8993-9, Potroshilovo II, enclosure 5, grave 3	bone (cranial)	2019	NarasimhanPattersonScience2019	Direct: IntCal20	3540	42	1686-1518 calBCE (3330±25 BP, PSUAMS-2067)	..	Russia_MLBA_Krasnoyarsk	Minusinsk Basin, Potroshilovo II	Russia	53.8731	91.4605	Repulldown on 3.2M snpset	1240K	1	1.642	703670	389347	M	n/a (no relatives detected)	..	..	313	K1a+195	[0.984,0.992]	0.044	0.429	ds.half	S1856.E1.L1	PASS	damage.ds.half=0.044
I3387	I3387	StPet41 (collection 6136, individual 3)	petrous	2019	NarasimhanPattersonScience2019	Context: Date(s) of sibling RISE511	4725	101	2950-2600 BCE	..	Russia_Afanasievo	Middle Yenisei region, Afanasieva Gora	Russia	54.3566	90.9192	Repulldown on 3.2M snpset	1240K	2	3.17406	923860	499881	M	Russia, Middle Yenisei region, Afanasieva Gora Family A (5 members) I6712-I10565 have a morther-son/daughter relationship while I16712 has a 2nd or 3rd deg relation with RISE511. RISE511 has a mother-son relation with I6711 (having a 2nd or 3rd relation with I3387).	..	..	130.984	J2a2a	[0.983,0.996]	..	..	ds.half,ds.half	S3387.E1.L3,S6164.E1.L1	PASS	..
I10053	I10053	P8L11 (mass burial)	petrous	..	NovakPLoSOne2021	Context: Date(s) from same site (I10293, I10052, I10272)	6050	115	4300-3900 BCE	..	Croatia_C_Lasinja	Potočani	Croatia	45.4482	17.6388	Repulldown on 3.2M snpset	1240K	1	1.5171	622345	340852	M	n/a (no relatives detected)	..	..	69.4	H5b	[0.982,0.996]	0.154	0.435	ds.half	S10053.E1.L1	PASS	Xcontam=[0.007,0.016]
DA139_noUDG.SG	DA139	CGG_2_016379, Sarmatian7, Chebotarev V, Sarmatian7, Chebotarev V	..	2018	DamgaardNature2018	Context: Archaeological - Period	2300	260	800 BCE - 100 CE	..	Russia_Sarmatian.SG	Caspian steppe	Russia	47.2934	39.546	Repulldown on 3.2M snpset	Shotgun	..	0.848	512448	263722	F	n/a (no relatives detected)	n/a (female)	n/a (female)	..	U2e1h	..	..	..	ds.minus	..	PASS	..
I3601	I3601	Grave 15	tooth (molar)	2018	OlaldeNature2018	Context: Archaeological - Period	4175	43	2300-2150 BCE	..	Germany_BellBeaker	Bavaria, Alburg-Lerchenhaid, Spedition Häring, Stkr. Straubing	Germany	48.8833	12.5332	Repulldown on 3.2M snpset	1240K	1	2.336	656301	359357	F	n/a (no relatives detected)	n/a (female)	n/a (female)	298	H10e	[0.966,0.983]	0.163	0.013	ds.half	S3601.E1.L1	PASS	..
I1784	I1784	Gonur Tomb 2380 Sample 17	bone	2019	NarasimhanPattersonScience2019	Direct: IntCal20	4060	56	2204-2027 calBCE (3720±30 BP, Poz-83485)	..	Turkmenistan_Gonur_BA_1	Gonur	Turkmenistan	38.2123	62.0344	Repulldown on 3.2M snpset	1240K	1	1.794	649608	355245	M	n/a (no relatives detected)	..	..	322	U7a2	[0.983,0.990]	0.119	0.434	ds.half	S1784.E1.L1	PASS	..
RISE394_noUDG.SG	RISE394	burial 6 skeleton 1	tooth	2015	AllentoftNature2015	Direct: IntCal20	3803	59	1953-1748 calBCE (3532±34 BP, OxA-30993)	..	Russia_MLBA_Sintashta.SG	Bulanovo	Russia	52.453	55.16	Repulldown on 3.2M snpset	Shotgun	1	0.363	324923	181015	F	n/a (no relatives detected)	n/a (female)	n/a (female)	..	U2e1e	..	..	..	ds.minus	RISE394	PASS	..
I0108	I0108	ROT6	tooth	2015	MathiesonNature2015 (1240k of same same sample with 390k in HaakLazaridis2015)	Direct: IntCal20	4399	80	2575-2297 calBCE (3953±47 BP, Erl-8710)	adult	Germany_BellBeaker	Rothenschirmbach	Germany	51.45	11.54	1240K pulldown padded to 3.2M snpset	1240K	3	1.197	735134	403234	F	n/a (no relatives detected)	n/a (female)	n/a (female)	271.809	H5a3	[0.992,1]	..	..	ds.plus,ds.half,ds.plus	S0108.L1,S0816.L1,S1217.L1	PASS	..
I6707	I6707	StPet36 (collection 6037, engraving 6, skeleton 9, individual 3)	petrous	2019	NarasimhanPattersonScience2019	Direct: IntCal20	3432	24	1531-1442 calBCE (3230±20 BP, PSUAMS-2978)	..	Kazakhstan_Bylkyldak_MLBA	Karaganda region, Bylkyldak	Kazakhstan	49.7099	73.8828	Repulldown on 3.2M snpset	1240K	1	3.82826	830883	453030	F	n/a (no relatives detected)	n/a (female)	n/a (female)	174	U4a1	[0.977,0.987]	0.065	0.01	ds.half	S6707.E1.L1	PASS	..
I7201	I7201	PRAJIN88 (Grave 88)	petrous	2018	OlaldeNature2018	Context: Archaeological - Period	4250	289	2800-1800 BCE	..	Czech_EBA	Prague 5, Jinonice, Zahradnictví	Czech Republic	50.0504	14.3667	Repulldown on 3.2M snpset	1240K	1	1.82083	688415	372784	F	n/a (no relatives detected)	n/a (female)	n/a (female)	166	U5a1a2b	[0.992,0.999]	0.152	0.009	ds.half	S7201.E1.L1	PASS	extraction.negative.flag
vbj013.SG	vbj013	vbj013	tooth (canine), bone (cranial)	2020	CoutinhoJakobssonAJPA2020	Direct: IntCal20	4778	66	2914-2697 calBCE (4236±34 BP, Ua-57860)	..	Sweden_Gotland_Vasterbjers_PittedWare_BattleAxe.SG	Gotland, Västerbjers	Sweden	57.58	18.7	Repulldown on 3.2M snpset	Shotgun	8	1.77877	938313	489201	M	n/a (no relatives detected)	..	I2a1a-CTS595	543.5	U4a2	..	..	..	ds.half,ds.half,ds.half,ds.half,ds.half,ds.half,ds.half,ds.half	..	PASS	..
CBT001	CBT001	Grave 1, 204-1103	petrous	2020	SkourtaniotiCell2020	Direct: IntCal20	5446	83	3627-3377 calBCE (4725±20 BP, MAMS-41627)	..	Turkey_CamlibelTarlasi_LateC	Çorum Province, Çamlıbel Tarlası	Turkey	40.0197	34.5861	Repulldown on 3.2M snpset	1240K	1	1.02782	612515	331792	F	n/a (no relatives detected)	n/a (female)	n/a (female)	..	T2b	[0.97,1]	0.09	..	ds.half	..	PASS	..
I10057	I10057	P8L2-4 (mass burial)	petrous	..	NovakPLoSOne2021	Context: Date(s) from same site (I10293, I10052, I10272)	6050	115	4300-3900 BCE	..	Croatia_C_Lasinja	Potočani	Croatia	45.4482	17.6388	Repulldown on 3.2M snpset	1240K	1	2.88166	757554	415553	F	n/a (no relatives detected)	n/a (female)	n/a (female)	226	H7	[0.99,0.998]	0.115	0.013	ds.half	S10057.E1.L1	PASS	..
KO1006	KO1006	Kolín I_3037-I	..	2021	PapacScienceAdvances2021	Direct: IntCal20	3868	46	2020-1780 calBCE (3570±25 BP, UGAMS-9623)	..	Czech_EBA_Unetice	Bohemia, Kolín I	Czech Republic	50.0333	15.1681	Repulldown on 3.2M snpset	1240K	1	1.52607	732202	401292	F	n/a (No relatives detected)	n/a (female)	n/a (female)	..	H17	..	..	..	ds.half	KO1006.A0101.TF1.1	PASS	..
pcw040_noUDG.SG	pcw040	post2040A	petrous	2020	LinderholmNatureScientificReports2020	Direct: IntCal20	4400	70	2571-2305 calBCE (3950±35 BP, Poz-90777)	..	Poland_Southeast_CordedWare.SG	Southeastern Poland, Święte	Poland	49.9161	22.8608	Repulldown on 3.2M snpset	Shotgun	1	1.13719	882974	460308	M	Poland, Southeastern Poland, _wi_te Family A (2 members) (pcw040.SG-pcw041.SG have a father-son relationship (order unknown))	..	..	218.789	U5b2b1a1	..	..	..	ds.minus	pcw040	PASS	..
I7195	I7195	PRAJIN54	petrous	2018	OlaldeNature2018	Context: Archaeological - Period	4250	289	2800-1800 BCE	..	Czech_EBA	Prague 5, Jinonice, Zahradnictví	Czech Republic	50.0504	14.3667	Repulldown on 3.2M snpset	1240K	1	2.20957	684583	373599	F	n/a (no relatives detected)	n/a (female)	n/a (female)	298	H3v+16093	[0.990,0.998]	0.096	0.015	ds.half	S7195.E1.L1	PASS	extraction.negative.flag
SUC007	SUC007	C2, n. E	petrous	2020	MarcusNatureCommunications2020	Direct: IntCal20	4321	54	2462-2290 calBCE (3880±22 BP, MAMS-38300)	..	Italy_Sardinia_EBA	Sardinia, Porto Torres, SAS, Su Crucifissu Mannu, t.16	Italy	40.8103	8.44418	Repulldown on 3.2M snpset	1240K	1	1.26321	703408	381424	M	n/a (no relatives detected)	..	..	35.9	J2a1a1	[0.97,0.99]	0.2	..	ds.half	SUC007.A0101	PASS	..
PNL001	PNL001	Ploti_t_ nad Labem_LX	..	2021	PapacScienceAdvances2021	Direct: IntCal20	4843	21	2919-2875 calBCE (4271±25 BP, MAMS-41376)	..	Czech_CordedWare	Bohemia, Plotiště nad Labem	Czech Republic	50.2502	15.8113	Repulldown on 3.2M snpset	1240K	1	0.947153	620028	337752	M	n/a (No relatives detected)	..	R1b - U106	..	U5a2a1	..	..	..	ds.half	PNL001.merged	QUESTIONABLE	Xcontam=[0.01,0.038]
RISE675_noUDG.SG	RISE675	kurgan 1, grave 1, sk.1, 7053-169	bone	2018	DamgaardScience2018	Direct: IntCal20	4517	102	2857-2350 calBCE (4023±56 BP, UBA-31597)	..	Russia_BA_Okunevo.SG	Khakassia, Ust'-Abakan, Uybat V	Russia	53.7086	90.3598	Repulldown on 3.2M snpset	Shotgun	..	0.5	404318	210035	M	n/a (no relatives detected)	..	..	..	D4+195	..	..	..	ds.minus	..	PASS	..
I5273	I5273	Tomsk_1959 (inv. 1959)	petrous	2019	NarasimhanPattersonScience2019	Direct: IntCal20	4872	34	3011-2885 calBCE (4310±25 BP, PSUAMS-2352)	..	Russia_Afanasievo	Lower Tyumechin 1	Russia	50.7536	85.5567	Repulldown on 3.2M snpset	1240K	1	2.926	813657	438707	M	n/a (no relatives detected)	..	..	258.12	T2a1a	[0.989,0.998]	0.105	..	ds.half	S5273.E1.L1	PASS	..
I2069	I2069	230/4 (Kaminnaya Cave)	tooth (molar)	2019	NarasimhanPattersonScience2019	Direct: IntCal20	5061	118	3331-2921 calBCE (4430±40 BP, Poz-83425)	..	Russia_Afanasievo	Altai Autonomous Republic, Ust-Kanski, Altai Mountains, Kaminnaya Cave	Russia	50.9126	84.8144	Repulldown on 3.2M snpset	1240K	1	4.791	863531	468919	F	n/a (no relatives detected)	n/a (female)	n/a (female)	1580	K1b2a	[0.987,0.994]	0.013	0.012	ds.half	S2069.E1.L1	PASS	damage.ds.half=0.013
I2369	I2369	GEN15a	petrous	2017	LipsonNature2017	Direct: IntCal20	5186	90	3370-3101 calBCE (4545±35 BP, Poz-83634)	..	Hungary_LateC_Baden	Budakalász-Luppa csárda	Hungary	47.6209	19.0449	Repulldown on 3.2M snpset	1240K	1	1.664	743990	398392	M	Hungary, Budakal�sz-Luppa cs�rda Family A (2 members) (I2368-I2369 have a 2d or 3d relationship)	..	..	125	J2a1a1	[0.972,0.981]	0.083	0.416	ds.half	S2369.L1	PASS	..
CAH010	CAH010	_achovice_47	..	2021	PapacScienceAdvances2021	Direct: IntCal20	4275	69	2456-2206 calBCE (3853±27 BP, MAMS-41378)	..	Czech_CordedWare	Bohemia, Čachovice	Czech Republic	50.3731	13.3654	Repulldown on 3.2M snpset	1240K	1	1.58199	775350	422431	F	n/a (No relatives detected)	n/a (female)	n/a (female)	..	T2a1b1a	..	..	..	ds.half	CAH010.B0102.TF1.1	PASS	..
2H11.SG	2H11	2H11_Ages_2_6343	tooth	2021	SeguinOrlandoCurrBio2021	Direct: IntCal20	5162	75	3351-3102 calBCE (4510±20 BP, UCAIMS-224908)	..	France_MontAime_MLN_oHG1.SG	Marne, Mont-Aimé hypogée II	France	48.8585	3.99589	Repulldown on 3.2M snpset	Shotgun	12	15.6084	1149839	593007	M	Marne, Mont-Aim√© hypog√©e I Family A (2 members) (father-daughter: 2H11.SG-1H06.SG)	..	..	3475.88	J1c1	[0.978,1]	..	..	ds.half,ds.half,ds.half,ds.half,ds.half,ds.half,ds.half,ds.half,ds.half,ds.half,ds.half,ds.half	2H11_Ages_2_6343_U_i12_lr48,2H11_Ages_2_6343_U_i21_lr18,2H11_Ages_2_6343_U_i26_lr38,2H11_Ages_2_6343_U_i27_lr48,2H11_Ages_2_6343_U_i32_lr18,2H11_Ages_2_6343_U_i66_lr38,2H11_Ages_2_6343_U_i72_lr18,2H11_Ages_2_6343_U_i73_lr38,2H11_Ages_2_6343_U_i74_lr48,2H11_Ages_2_6343_U_i77_lr48,2H11_Ages_2_6343_U_i7_lr18,2H11_Ages_2_6343_U_i8_lr38	PASS	..
I3388	I3388	StPet53 (collection 6612, kurgan 1, individual 6)	petrous	2019	NarasimhanPattersonScience2019	Context: Maternal relationship with Dated, I3951 and I6741, mate of Dated, I9350	4650	58	2800-2600 BCE	30-40	Russia_Afanasievo	Altai Mountains, Yenisey River, left bank of Karasuk tributary, Karasuk III	Russia	48.8327	83.9097	Repulldown on 3.2M snpset	1240K	1	2.697	701672	391598	F	Russia, Altai Mountains, Yenisey River, left bank of Karasuk tributary, Karasuk III Family A (5 members) I3388-I3950-I3949-I6714 have a mother, father, son1 and son2 relationship in that order. I3951 is a first deg relation to I13950 and a 2nd or 3rd to I3949 and I16714	n/a (female)	n/a (female)	570	U5a1d2b	[0.991,0.998]	0.085	0.014	ds.half	S3388.E1.L2	PASS	..
I0943	I0943	1017, kurgan 2, burial 5, skeleton 1	bone (long bone)	2019	NarasimhanPattersonScience2019	Context: Dates on individual(s) from same site (I0941, I1028, I1064, I1056, I1054, I1058, I1053, I1017, I1057, I1029, I1027, I1020, I0984)	3825	101	2050-1700 BCE	..	Russia_MLBA_Sintashta	Kamennyi Ambar 5 Cemetery	Russia	52.8167	60.4667	Repulldown on 3.2M snpset	1240K	2	1.41995	703930	389049	F	n/a (no relatives detected)	n/a (female)	n/a (female)	364.178	J1b1a1	[0.995,1]	..	..	ds.half,ds.half	S0943.E2.L2,S0943.E2.L1	PASS	damage.ds.half=0.042-0.046
I10565	I10565	StPet43 (collection 6136, individual 5)	petrous	2015	NarasimhanPattersonScience2019	Direct: IntCal20	4726	63	2889-2668 calBCE (4186±27 BP, OxA-31221)	..	Russia_Afanasievo	Bateni	Russia	54.3566	90.9192	Repulldown on 3.2M snpset	1240K	1	3.78748	735029	394620	F	Russia, Middle Yenisei region, Afanasieva Gora Family A (5 members) I6712-I10565 have a morther-son/daughter relationship while I16712 has a 2nd or 3rd deg relation with RISE511. RISE511 has a mother-son relation with I6711 (having a 2nd or 3rd relation with I3387).	n/a (female)	n/a (female)	1150	T2c1a2	[0.993,0.999]	0.09	0.01	ds.half	S10565.E1.L2	PASS	..
I6718	I6718	StPet64 (collection 3864, Grave 1-A, individual 4)	petrous	2019	NarasimhanPattersonScience2019	Direct: IntCal20	3493	37	1615-1466 calBCE (3275±25 BP, PSUAMS-3911)	..	Russia_MLBA_Krasnoyarsk	Krasnoyarsk Krai, near Orak Ulus, Orak burial place	Russia	55.1924	89.3053	Repulldown on 3.2M snpset	1240K	1	3.93312	829947	453150	M	Russia, Krasnoyarsk Krai, near Orak Ulus, Orak burial place Family A (3 members) (I6718 is the father of son I3393, who is a 2nd or 3rd degree relative of I3394)	..	..	176	U4a	[0.968,0.980]	0.077	0.42	ds.half	S6718.E1.L1	PASS	..
I0059	I0059	BZH6	tooth	2015	MathiesonNature2015 (1240k of same same sample with 390k in HaakLazaridis2015)	Direct: IntCal20	4179	58	2343-2137 calBCE (3796±30 BP, MAMS-21486)	..	Germany_BenzigerodeHeimburg_LN	Benzingerode-Heimburg	Germany	51.82	10.91	1240K pulldown padded to 3.2M snpset	1240K	3	1.303	724814	399328	F	n/a (no relatives detected)	n/a (female)	n/a (female)	234.33	H1+16189	[0.993,1]	..	..	ds.plus,ds.half,ds.plus	S0228.L1,S0813.L1,S1230.L1	PASS	..
I10048	I10048	P8L1-2 (mass burial)	petrous	..	NovakPLoSOne2021	Context: Date(s) from same site (I10293, I10052, I10272)	6050	115	4300-3900 BCE	..	Croatia_C_Lasinja	Potočani	Croatia	45.4482	17.6388	Repulldown on 3.2M snpset	1240K	1	2.68688	789757	428766	M	n/a (no relatives detected)	..	..	232	U5b2c	[0.987,0.996]	0.129	0.421	ds.half	S10048.E1.L1	PASS	..
I10046	I10046	P5U2-7 (mass burial) | P8L4 (mass burial)	petrous	..	NovakPLoSOne2021	Context: Date(s) from same site (I10293, I10052, I10272)	6050	115	4300-3900 BCE	..	Croatia_C_Lasinja	Potočani	Croatia	45.4482	17.6388	Repulldown on 3.2M snpset	1240K	2	1.95888	672605	360270	M	n/a (no relatives detected)	..	..	..	N1a1a1a3	..	..	..	ds.half,ds.half	S10046.E1.L1,S10073.E1.L2	PASS	..
G218M5-2.SG	G218M5-2	G218M5-2	Tooth	2021	ZhangNature2021	Direct: IntCal20 (WARNING: Missing lab code)	4775	64	2910-2697 calBCE (4230±30 BP; Beta)	..	China_Xinjiang_Nileke_Afanasievo_BA.SG	Xinjiang, Nileke	China	43.8993	83.5383	Native Pulldown on 3.2M snpset	Shotgun	..	..	638022	341015	M	..	..	R1b1a1a2a2	..	H15b1	..	0.092	..	ds.minus	G218M5-2	PASS	..
ULN007	ULN007	AT-883	petrous	2020	JeongCell2020	Context: Archaeological - Site/Context [ULN001, ULN003, ULN004, ULN005, ULN011, ULN015] (date)	2100	866	1650 BCE - 1350 CE	..	Mongolia_Sukhbaatar_MLBAXiongnuLateMedieval	Sukhbaatar, Ulaanzuukh	Mongolia	46.2841	111.768	Repulldown on 3.2M snpset	1240K	1	2.54566	891297	485697	M	n/a (no relatives detected)	..	..	..	D4b1a2	..	..	..	ds.half	ULN007.A0101	PASS	..
RISE395_noUDG.SG	RISE395	kurgan 25 burial 12	tooth	2015	AllentoftNature2015	Direct: IntCal20	3815	60	2008-1750 calBCE (3540±33 BP, OxA-30996)	..	Russia_MLBA_Sintashta.SG	Bol'shekaraganskii	Russia	52.637	59.536	Repulldown on 3.2M snpset	Shotgun	1	2.397	856451	475422	F	n/a (no relatives detected)	n/a (female)	n/a (female)	..	U2e1h	..	..	..	ds.minus	RISE395	PASS	..
I5521	I5521	F0209 (Gr. 22)	tooth	2018	OlaldeNature2018	Context: Archaeological - Period	4250	289	2800-1800 BCE	..	Germany_Lech_BellBeaker	Augsburg	Germany	48.33	10.895	Repulldown on 3.2M snpset	1240K	1	1.105	672910	358877	F	Germany, Augsburg Family B (2 members) I5521-I5522 have a first degree relationship	n/a (female)	n/a (female)	218	J1b1a1	[0.998,1.000]	0.05	0.01	ds.half	S5521.E1.L1	PASS	..
I4089	I4089	URZI48	petrous	2018	MathiesonNature2018	Direct: IntCal20	5636	30	3765-3640 calBCE (4915±25 BP, PSUAMS-1746)	..	Romania_C_Bodrogkeresztur	Urziceni	Romania	47.7467	22.395	Repulldown on 3.2M snpset	1240K	1	3.077	768354	418768	M	n/a (no relatives detected)	..	..	611	J1c	[0.992,0.999]	0.107	0.425	ds.half	S4089.E1.L1	PASS	Xcontam=[0.009,0.016]
I5118	I5118	HUNG849 (4 (12040))	petrous	2018	OlaldeNature2018	Context: Archaeological - Period	5100	87	3300-3000 BCE	..	Hungary_LateC_EBA_Baden_Yamnaya	Mezőcsát-Hörcsögös	Hungary	47.8099	20.8893	Repulldown on 3.2M snpset	1240K	1	1.631	677008	368893	M	Hungary, Mez�cs�t-H�rcs�g�s halom alatt Family A (2 members) (I5118-I5116 have a 2d or 3d relationship)	..	..	254	H+16129	[0.977,0.989]	0.062	0.424	ds.half	S5118.E1.L1	PASS	..
I10412	I10412	CRIV_T5AG2; T5AG2	petrous	2022	LazaridisAlpaslanRoodenbergScience2022	Context: Archaeological - Period	3900	144	2200-1700 BCE	Adolescent	Moldova_MBA_MultiCordonedWare	Crihana Veche	Moldova	45.8458	28.1947	Repulldown on 3.2M snpset	1240K	1	1.76178	704737	372399	F	n/a (no relatives detected)	n/a (female)	n/a (female)	540.4	H2a2b	[0.981,0.998]	0.201	0.009	ds.half	S10412.E1.L2	PASS	..
I11521	I11521	UZ-BST-012 (Site 4, Grave 41, 57-29)	petrous	2019	NarasimhanPattersonScience2019	Context: Archaeological - Period	3400	87	1600-1300 BCE	..	Uzbekistan_Bustan_BA_o1	Bustan	Uzbekistan	37.6667	67	Repulldown on 3.2M snpset	1240K	1	1.54148	682422	361202	F	n/a (no relatives detected)	n/a (female)	n/a (female)	285.4	R1b1	[0.973,0.992]	0.183	0.011	ds.half	S11521.E1.L1	PASS	..
I17915	I17915	3561; PD14	petrous	2022	LazaridisAlpaslanRoodenbergScience2022	Context: Archaeological - Period	6125	101	4350-4000 BCE	..	Serbia_C_BA_Tiszapolgar_Bodrogkerestur	Podlokanj	Serbia	46.018	20.2714	Repulldown on 3.2M snpset	1240K	1	2.34001	674399	371369	M	n/a (no relatives detected)	..	..	281.5	H4a1	[0.972,0.992]	0.156	0.438062	ds.half	S17915.Y1.E1.L1	PASS	..
RDV001	RDV001	Radovesice_41/83	..	2021	PapacScienceAdvances2021	Direct: IntCal20	4592	91	2850-2497 calBCE (4081±25 BP, MAMS-45791)	..	Czech_CordedWare	Bohemia, Radovesice	Czech Republic	50.5423	13.8432	Repulldown on 3.2M snpset	1240K	1	1.56439	778287	413994	M	n/a (No relatives detected)	..	R1a - M417 (xZ645)	..	W6a	..	..	..	ds.half	RDV001.B0101.TF1.1	QUESTIONABLE	Xcontam=[0.014,0.034]
SBG001	SBG001	AT-960	Tooth	2020	JeongCell2020	Direct: IntCal20	3314	46	1442-1281 calBCE (3107±31 BP, OxA-36455)	..	Mongolia_Khovd_MLBA	Khovd, Shar Gobi-3, Shar gov' 3	Mongolia	47.06	91.8425	Repulldown on 3.2M snpset	1240K	2	1.65426	708050	383969	M	n/a (no relatives detected)	..	..	..	G2b2	..	..	..	ds.half, ss.half	SBG001.A0201,SBG001.A0103	PASS	..
RISE684_noUDG.SG	RISE684	kurgan 4, grave 12, 7053-206	petrous	2018	DamgaardScience2018	Direct: IntCal20	4239	93	2463-2140 calBCE (3830±55 BP, UBA-31598)	..	Russia_BA_Okunevo.SG	Khakassia, Ust'-Abakan, Uybat V	Russia	53.7086	90.3598	Repulldown on 3.2M snpset	Shotgun	..	0.5	405543	213540	F	n/a (no relatives detected)	n/a (female)	n/a (female)	..	C5c	..	..	..	ds.minus	..	PASS	..
I10558	I10558	CARM_19; Grave 19	petrous	2022	LazaridisAlpaslanRoodenbergScience2022	Direct: IntCal20	3958	47	2129-1940 calBCE (3640±20 BP, PSUAMS-8285)	adult; 40-50 yrs.	Romania_BA_Arman	CRL Arman	Romania	45.2251	26.6828	Repulldown on 3.2M snpset	1240K	1	3.08303	733142	390285	F	n/a (no relatives detected)	n/a (female)	n/a (female)	852.6	H11a2	[0.986,0.999]	0.167	0.009	ds.half	S10558.E1.L2	PASS	..
BOO006.A0101	BOO006	BOO72.15	tooth	2018	LamnidisNatureCommunications2018	Context: Based on other date from same site (BOO001)	3725	159	2050-1500 BCE	..	Russia_Bolshoy	Murmansk, Bolshoy Oleniy Ostrov	Russia	69.2239	33.4828	Repulldown on 3.2M snpset	1240K	1	0.99568	626722	343241	F	n/a (no relatives detected)	n/a (female)	n/a (female)	..	D4e4	..	..	..	ds.half	BOO006	PASS	..
I1027	I1027	1000, kurgan 2, burial 6, skeleton 6 | 1002, kurgan 2, burial 6, skeleton 8 | 1006, kurgan 2, burial 9, skeleton 2	bone (long bone)	2019	NarasimhanPattersonScience2019	Direct: IntCal20	3833	53	2008-1773 calBCE (3550±25 BP, PSUAMS-1954)	..	Russia_MLBA_Sintashta	Kamennyi Ambar 5 Cemetery	Russia	52.8167	60.4667	Repulldown on 3.2M snpset	1240K	3	3.648	970922	519538	M	n/a (no relatives detected)	..	..	..	T1a1	..	..	..	ds.half,ds.half,ds.half	S1085.E1.L1,S1027.E1.L1,S1087.E1.L1	PASS	Xcontam=0.006
I13505	I13505	815 (NBP BSA SG.2 (B))	petrous	2021	WangNature2021	Direct: IntCal20	3001	42	1124-939 calBCE (2875±20 BP, UCIAMS-226557, PSUG-5472)	..	Mongolia_LBA_CenterWest_4_o	Bayankongor aimag, Erdenetsogt sum	Mongolia	46.426	100.817	Repulldown on 3.2M snpset	1240K	1	3.72267	821081	452898	M	n/a (no relatives detected)	..	Q1a1a-F5129	391.5	A+152+16362	[0.971,0.992]	0.103	0.409	ds.half	S13505.Y1.E1.L1	PASS	..
I6357	I6357	MONU_324 (AT_324)	petrous (CBD)	2021	WangNature2021	Context: Based on dates from the same cultural context (I12960, I12969, I12971, I13178, I13963, I6349, I6352, I6353, I6365, I6368, I6369, I7032, I13958, I6368, I17652) [ignore a date of 1279-1384 calCE (680±15 BP, PSUAMS-7278) on a mandible for this individual because it mismatches the archaeological chronology as well as the genetic data, potentially due to sample mix-up; post-cranial element ta…	2700	202	1100-400 BCE	..	Mongolia_EIA_SlabGrave_1	Tuv aimag, Altanbulag sum, Tariat Brigad Tomb 5	Mongolia	47.7	106.4	Repulldown on 3.2M snpset	1240K	1	1.07763	674367	361371	F	n/a (no relatives detected)	n/a (female)	n/a (female)	146	D4b2	[0.965,0.977]	0.106	0.015	ds.half	S6357.E1.L1	PASS	mtcontam=[0.965,0.977]
RISE600_noUDG.SG	RISE600	13-1, grave 20	tooth	2015	AllentoftNature2015	Context: Archaeological - Period	2451	288	1000-1 BCE	..	Russia_IA_3.SG	Verh-Uimon	Russia	50.213	85.725	Repulldown on 3.2M snpset	Shotgun	1	0.718	485557	251430	M	n/a (no relatives detected)	..	..	..	K2a5	..	..	..	ds.minus	RISE600	PASS	..
I1563	I1563	Bla5+Bla7+Bal13+Bla26(o)+Bla30+Bla54 (Excavation 2004) | Bla5+Bla7+Bal13+Bla26(o)+Bla30+Bla54 (Excavation 2014)	bone (long bone)	2017	LipsonNature2017	Direct: IntCal20; R_combine	5448	83	3626-3378 calBCE (4726±17 BP) [R_combine: (4580±30, KIA-28844, Bla5); (4860±30, KIA-45011, Bla7); (4730±25, KIA-45010, Bla13)]	..	Germany_Blatterhohle_MN	Blatterhole Cave	Germany	51.3583	7.55111	1240K pulldown padded to 3.2M snpset	1240K	6	5.071	940883	510226	F	n/a (no relatives detected)	n/a (female)	n/a (female)	562.236	H5	[0.931,0.965]	..	..	ds.half,ds.half,ds.half,ds.half,ds.half,ds.half	S1568.E1.L1,S1563.E1.L1,S1564.E1.L1,S1592.E1.L1,S1596.E1.L1,S1618.E1.L1	PASS	mtcontam=[0.931,0.965]
I1738	I1738	StPet4 (collection 6204, individual 4)	petrous	2018	MathiesonNature2018	Direct: IntCal20	7348	49	5475-5320 calBCE (6420±40 BP, Poz-81153)	..	Ukraine_N	Vovnigi	Ukraine	48.1333	35.0833	Repulldown on 3.2M snpset	1240K	1	2.12	710971	386613	M	Ukraine, Vovnigi Family A (3 members) (I1732-I1378 have a mother-son relationship; I1738 is a 2nd or 3rd degree of I1378)	..	..	503	U5a2+16294	[0.982,0.993]	0.11	0.421	ds.half	S1738.E1.L1	PASS	Xcontam=[0.005,0.013]
VLI067	VLI067	Vlin_ves_1494	..	2021	PapacScienceAdvances2021	Direct: IntCal20	4718	64	2883-2637 calBCE (4173±24 BP, MAMS-41360)	..	Czech_CordedWare	Bohemia, Vliněves	Czech Republic	50.3659	14.4466	Repulldown on 3.2M snpset	1240K	1	1.61494	712550	391109	F	n/a (No relatives detected)	n/a (female)	n/a (female)	..	T1a1	..	..	..	ds.half	VLI067.merged	PASS	..
I18239	I18239	3153 (Grave no. 3)	petrous	2021	PattersonNature2021	Context: Archaeological - Period	2725	72	900-650 BCE	..	Hungary_EIA_Prescythian_Mezocsat	Neves county, Sirok-Akasztómály	Hungary	47.9306	20.1939	Repulldown on 3.2M snpset	1240K	1	3.36611	765063	422779	F	n/a (no relatives detected)	n/a (female)	n/a (female)	430.6	H1	[0.985,0.998]	0.072	0.0133089	ds.half	S18239.Y1.E1.L1	PASS	..
BUL002	BUL002	AT-922	petrous	2020	JeongCell2020	Context: Historical - period	3300	375	2000-700 BCE	..	Mongolia_Sukhbaatar_MLBA	Sukhbaatar, Bulgiin Ekh	Mongolia	46.2841	111.768	Repulldown on 3.2M snpset	1240K	2	1.25435	647202	351046	M	n/a (no relatives detected)	..	..	..	M10a1b	..	..	..	ds.half, ss.half	BUL002.A0101,BUL002.A0102	PASS	..
I11902	I11902	477 | 478 | 479 | 480	petrous	2021	HarneyCheronetGenomeResearch2021	Context: Archaeological - Period and genetic clustering and other dates at site	5950	289	4500-3500 BCE	..	Romania_C_Bodrogkeresztur	Urziceni	Romania	47.7467	22.395	Repulldown on 3.2M snpset	1240K	4	5.78016	912179	491414	M	Urziceni Family G (2 Members) (I23119, I11902 are siblings)	..	..	1511.9	H	[0.975,0.994]	0.092	0.397463	ds.half,ds.half,ds.half,ds.half	S11902.E1.L1,S11903.E1.L1,S11904.E1.L1,S11905.E1.L1	PASS	Xcontam=[0.006,0.009]
GRG016	GRG016	GLN 220	petrous	2020	RivollatScienceAdvance2020	Direct: IntCal20	6407	49	4542-4363 calBCE (5635±35 BP, Lyon-4680, SacA-9832)	..	France_MN	France, Yonne, Gurgy "les Noisats" Family A (12 members) (we detect 21 2d/3d relative pairs: GRG008-GRG018, GRG023-GRG027, GRG021-GRG027, GRG018-GRG027, GRG023-GRG035, GRG016-GRG023, GRG016-GRG025, GRG016-GRG035, GRG016-GRG041, GRG015-GRG041, GRG008-GRG041, GRG018-GRG041, GRG021-GRG041, GRG023-GRG041, GRG027-GRG041, GRG035-GRG041, GRG057-GRG041, GRG057-GRG008, GRG057-GRG018, GRG057-GRG021, GRG057…	France	47.97	3.56	Repulldown on 3.2M snpset	1240K	1	1.32114	638308	361180	M	n/a (no relatives detected)	..	G2a2b2a1	..	N1a1a1a	..	0.09145	0.615535	ds.half	GRG016.A0102	PASS	..
VLI071	VLI071	Vlin_ves_865	..	2021	PapacScienceAdvances2021	Direct: IntCal20	4715	65	2882-2635 calBCE (4171±26 BP, MAMS-45798)	..	Czech_CordedWare	Bohemia, Vliněves	Czech Republic	50.3659	14.4466	Repulldown on 3.2M snpset	1240K	1	1.53754	777113	412551	F	n/a (No relatives detected)	n/a (female)	n/a (female)	..	H	..	..	..	ds.half	VLI071.B0101.TF1.1	PASS	..
I0359	I0359	SVP HB 7, Kurgan 1, grave 6 (SVP7, Spiridonovka IV, kurgan 1, grave 6)	bone (long bone)	2015	NarasimhanPattersonScience2019 (supplement of MathiesonNature2018, which itself supplements MathiesonNature2015)	Context: Archaeological - Period	3475	188	1850-1200 BCE	..	Russia_Srubnaya	Samara Oblast, Volga River Valley, Samara River, Spiridonovka IV	Russia	53.03	50.39	Repulldown on 3.2M snpset	1240K	3	2.20264	865877	488042	F	n/a (no relatives detected)	n/a (female)	n/a (female)	476.455	U5a2a1	[0.98,0.996]	..	..	ds.half,ds.half,ds.half	S0359.E1.L1,S0359.E2.L1,S0359.E2.L2	PASS	..
TOU001	TOU001	Toušeň_15	..	2021	PapacScienceAdvances2021	Direct: IntCal20	4712	65	2881-2633 calBCE (4166±24 BP, MAMS-41357)	..	Czech_N_Rivnac	Bohemia, Toušeň	Czech Republic	50.1677	14.7226	Repulldown on 3.2M snpset	1240K	1	1.87515	804410	440781	M	n/a (No relatives detected)	..	G2a2	..	HV0a	..	..	..	ds.half	TOU001.A0101.TF1.1	PASS	..
DA341_noUDG.SG	DA341	Grave 39, LOK_1988.039	tooth	2018	DamgaardScience2018	Direct (WARNING MISSING LAB CODE): IntCal20	7577	40	5714-5561 calBCE (6713±35 BP)	..	Russia_Lokomotiv_Eneolithic.SG	Lokomotiv	Russia	52.2869	104.249	Repulldown on 3.2M snpset	Shotgun	..	1.2	694437	359333	F	n/a (no relatives detected)	n/a (female)	n/a (female)	..	D4j	..	..	..	ds.minus	..	PASS	..
MIB028	MIB028	Mikulovice_7	..	2021	PapacScienceAdvances2021	Direct: IntCal20	3855	45	2013-1779 calBCE (3562±22 BP, CRL-19411)	..	Czech_EBA_Unetice	Bohemia, Mikulovice	Czech Republic	49.992	15.7769	Repulldown on 3.2M snpset	1240K	1	1.65674	787029	428701	F	Czech Republic cross-site Family B (43 members) (brothers: MIB060-MIB061 | father-son: MIB051-MIB053, MIB086-MIS002, MIB086-MIB073, MIB086-MIS001, MIB076-MIB083 | son-mother: MIB053-MIB036, MIB073-MIB074, MIS001-MIB074 | daughter-father: MIB053-MIB049, MIB062-MIB002 | father-daughter: MIB056-MIB057, MIB016-MIB037 | mother-daughter: MIB038-MIB045, ROU002-ROU003 | mother-son: MIB038-MIB059 | 1d: MI…	n/a (female)	n/a (female)	..	U5b2a2c	..	..	..	ds.half	MIB028.B0101.TF1.1	PASS	..
C1704	C1704	C1704	Bone	2022	KumarFuScience2022	Direct (WARNING: NO UNCALIBRATED DATE OR LAB CODE)	4200	0	2250-2250 calBCE	..	China_Xinjiang_Tuoganbai_BA	Xinjiang, Aletai Region, Habahe County, Tuoganbai	China	48.06	86.42	Native Pulldown on 3.2M snpset	1240K	1	..	626790	373513	M	Xinjiang Family D (4 members) (C1703-C1704 have a 2d relationship, C1703-C1699 have a 2d relationship, C1703-C1700 have a 1d relationship, C1704-C1699 have a 1d relationship, C1704-C1700 have a 1d relationship, C1699-C1700 have a 1d relationship)	..	R1b1a1a2a2	388	H2a1	..	0.14	..	ds.half	L4882	PASS	..
I2364	I2364	GEN_10a (GEN_10a, Grave 219/B)	petrous	2018	OlaldeNature2018	Direct: IntCal20; R_combine	4220	55	2403-2153 calBCE (3829±21 BP) [R_combine: (3779±28 BP, DeA-6748); (3883±29 BP, DeA-7215)]	..	Hungary_EBA_BellBeaker	Budapest-Békásmegyer	Hungary	47.5992	19.0546	Repulldown on 3.2M snpset	1240K	1	1.794	752319	404651	M	n/a (no relatives detected)	..	..	118	U5a2b1	[0.986,0.995]	0.132	0.421	ds.half	S2364.L1	PASS	..
DA345_noUDG.SG	DA345	Grave 56-1	tooth	2018	DamgaardScience2018	Direct (WARNING MISSING LAB CODE): IntCal20	5454	85	3637-3371 calBCE (4730±70 BP)	..	Russia_UstIda_LN.SG	Ust'-Ida	Russia	53.1889	103.368	Repulldown on 3.2M snpset	Shotgun	..	1	634493	326547	M	n/a (no relatives detected)	..	..	..	D4j	..	..	..	ds.minus	..	PASS	..
I14168	I14168	1156 (115, 34201)	petrous	2021	PapacScienceAdvances2021	Context: Date(s) from same site (I7186, I7187, I7188, I7189, I7191, I7192, I7193, I7194, MA1)	5850	231	4300-3500 BCE	..	Czech_C_Baalberge_o2	Makotrasy	Czech Republic	50.1458	14.2214	Repulldown on 3.2M snpset	1240K	1	2.62141	726025	400063	F	n/a (no relatives detected)	n/a (female)	n/a (female)	597.5	U5b2b3a	[0.984,0.998]	0.099	0.009	ds.half	S14168.Y1.E1.L1	PASS	..
HOP003	HOP003	Hostivice_20	..	2021	PapacScienceAdvances2021	Context: Archaeological - Site/Context	4250	115	2500-2100 BCE	..	Czech_BellBeaker	Bohemia, Hostivice	Czech Republic	50.0804	14.2769	Repulldown on 3.2M snpset	1240K	1	1.73696	826435	448056	M	n/a (No relatives detected)	..	R1b - P312	..	J1c7	..	..	..	ds.half	HOP003.A0101.TF1.1	PASS	..
I4069	I4069	skeleton 229-M4	petrous	2018	OlaldeNature2018	Direct: IntCal20	3966	76	2192-1887 calBCE (3640±50 BP, GrA-6477)	..	Netherlands_BellBeaker	Noord-Holland, Oostwoud, De Tuithoorn	Netherlands	52.7336	5.09618	Repulldown on 3.2M snpset	1240K	1	2.131	707010	385330	M	n/a (no relatives detected)	..	..	148	U5a1a1	[0.953,0.975]	0.07	0.429	ds.half	S4069.E1.L1	PASS	mtcontam=[0.953,0.975]
VLI017	VLI017	Vlin_ves_5379	..	2021	PapacScienceAdvances2021	Direct: IntCal20	4336	52	2467-2297 calBCE (3902±28 BP, MAMS-38474)	..	Czech_CordedWare	Bohemia, Vliněves	Czech Republic	50.3659	14.4466	Repulldown on 3.2M snpset	1240K	1	1.8481	683782	367229	F	n/a (No relatives detected)	n/a (female)	n/a (female)	..	X2b	..	..	..	ds.half	VLI017.B0101.TF1.1	PASS	..
I15824	I15824	1652 (75, 16072, s. 639; prirust c. P7p-4/95)	petrous	2021	PattersonNature2021	Context: Date on a relative from same site I7202	3900	144	2200-1700 BCE	..	Czech_EBA_Unetice	Central Bohemia, Prague 5, Prague-Jinonice (Holmanʼs Garden Centre)	Czech Republic	50.0544	14.3634	Repulldown on 3.2M snpset	1240K	1	2.44026	713672	385523	F	Czech Republic, Prague 5, Jinonice Family C (2 members) (I7202-I15824 have a 2d or 3d relationship)	n/a (female)	n/a (female)	243.1	J2b1a	[0.982,0.997]	0.084	0.01	ss.half	S15824.Y1.E1.L1	PASS	damage.ss.half=0.084
I14173	I14173	1161 (34197, 96 (3), 61-3-96 e.f)	petrous	2021	PapacScienceAdvances2021	Context: Date(s) from same site (I7186, I7187, I7188, I7189, I7191, I7192, I7193, I7194, MA1)	5850	231	4300-3500 BCE	..	Czech_C_Baalberge	Makotrasy	Czech Republic	50.1458	14.2214	Repulldown on 3.2M snpset	1240K	1	4.00078	811949	448166	M	n/a (no relatives detected)	..	..	492.6	K1a+195	[0.989,0.999]	0.088	0.417	ds.half	S14173.Y1.E1.L1	PASS	..
DA10_noUDG.SG	DA10	CGG_2_015448, KG16, Karaganda, Kurgan Sjartas, Shetskiy	..	2018	DamgaardNature2018	Context: Archaeological - Period	2550	115	800-400 BCE	..	Kazakhstan_CentralSaka_o1.SG	Tian Shan, Central Steppe	Kazakhstan	49.1289	72.9133	Repulldown on 3.2M snpset	Shotgun	..	0.634	464113	243401	F	n/a (no relatives detected)	n/a (female)	n/a (female)	..	C4a1a	..	..	..	ds.minus	..	PASS	..
C4282.SG	C4282	C4282	Tooth	2022	KumarFuScience2022	Direct (WARNING: NO UNCALIBRATED DATE OR LAB CODE)	3413	22	1501-1424 calBCE	..	China_Xinjiang_Wutulan_LBA_Andronovo	Xinjiang, Yili Region, Nileke County, Wutulan	China	43.83	82.72	Native Pulldown on 3.2M snpset	1240K,Shotgun	1	..	817065	439477	M	n/a (no relatives detected)	..	..	20	T2b34	..	0.0954877	..	ds.half	L7876	PASS(guessed.this.contains.shotgun.check.in.paper.as.44.samples.designated.this.way.but.paper.suggests.only.27)	..
I14163	I14163	M21; Urzi21; 1151	petrous	2022	LazaridisAlpaslanRoodenbergScience2022	Context: Archaeological - Period and genetic clustering and other dates at site	5950	289	4500-3500 BCE	adult; 24-27 yrs.	Romania_C_Bodrogkeresztur	Urziceni	Romania	47.7467	22.395	Repulldown on 3.2M snpset	1240K	1	3.22778	762125	422689	M	n/a (no relatives detected)	..	..	445.2	W1	[0.975,0.991]	0.092	0.414	ds.half	S14163.Y1.E1.L1	PASS	..
I4264	I4264	KZ-AKT-001 (Object 7, Burial enclosure 2, Grave 1)	petrous	2019	NarasimhanPattersonScience2019	Direct: IntCal20	3551	49	1731-1520 calBCE (3335±30 BP, PSUAMS-2124)	..	Kazakhstan_MLBA_Aktogai	Aktogai	Kazakhstan	46.9659	80.0347	Repulldown on 3.2M snpset	1240K	1	4.246	806158	439707	F	n/a (no relatives detected)	n/a (female)	n/a (female)	418	T1a1	[0.991,0.999]	0.111	0.013	ds.half	S4264.E1.L1	PASS	..
I15941	I15941	2480 (T. XXXVII)	petrous	2020	FernandesNatureEcologyEvolution2020	Direct: IntCal20	4196	51	2343-2144 calBCE (3810±25 BP, PSUAMS-6693)	..	Italy_Sardinia_N	Sardinia, Anghelu Ruju	Italy	40.6267	8.32306	Repulldown on 3.2M snpset	1240K	1	2.41115	711666	383138	M	n/a (no relatives detected)	..	..	222.5	H1k	[0.939,0.972]	0.117	0.454	ss.half	S15941.Y1.E1.L1	PASS	mtcontam=[0.939,0.972]
I6717	I6717	StPet58 (collection 3390, grave 3, individual 5)	petrous	2019	NarasimhanPattersonScience2019	Direct: IntCal20	3391	29	1498-1403 calBCE (3160±20 BP, PSUAMS-4447)	..	Russia_MLBA_Krasnoyarsk_o	Krasnoyarsk Krai, near Orak Ulus, Orak burial place	Russia	55.1924	89.3053	Repulldown on 3.2M snpset	1240K	1	4.13963	837039	457829	M	n/a (no relatives detected)	..	..	335	T1a1	[0.996,1.000]	0.045	0.422	ds.half	S6717.E1.L1	PASS	damage.ds.half=0.045
SUC003	SUC003	B2, #3	petrous	2020	MarcusNatureCommunications2020	Direct: IntCal20	3963	49	2131-1941 calBCE (3643±20 BP, MAMS-38296)	..	Italy_Sardinia_EBA	Sardinia, Porto Torres, SAS, Su Crucifissu Mannu, t.16	Italy	40.8103	8.44418	Repulldown on 3.2M snpset	1240K	1	1.31526	728831	396280	M	Italy, Porto Torres, SAS, Su Crucifissu Mannu, t.16 Family A (2 members) (SUC002-SUC003 have a mother-son relationship)	..	..	121.9	J1c3	[0.97,0.99]	0.13	..	ds.half	SUC003.A0101	PASS	..
I18211	I18211	3112 (Grave no. 6, új)	petrous (CBD)	2021	PattersonNature2021	Context: Archaeological - Period	2725	72	900-650 BCE	..	Hungary_EIA_Prescythian_Mezocsat	Heves county, Füzesabony-Kettőshalom	Hungary	46.6883	20.0243	Repulldown on 3.2M snpset	1240K	1	3.04752	755183	415470	F	n/a (no relatives detected)	n/a (female)	n/a (female)	320.4	U5a1f1a	[0.990,0.999]	0.105	0.0124517	ds.half	S18211.Y1.E1.L1	PASS	..
I1011	I1011	965, kurgan 2, burial 4, skeleton 4 | 966, kurgan 2, burial 4, skeleton 5	bone (long bone)	2019	NarasimhanPattersonScience2019	Context: Dates on individual(s) from same site (I0941, I1028, I1064, I1056, I1054, I1058, I1053, I1017, I1057, I1029, I1027, I1020, I0984)	3825	101	2050-1700 BCE	..	Russia_MLBA_Sintashta	Kamennyi Ambar 5 Cemetery	Russia	52.8167	60.4667	Repulldown on 3.2M snpset	1240K	3	1.9424	855291	460088	M	n/a (no relatives detected)	..	..	722.302	U5a2+16294	[0.99,0.999]	..	..	ds.half,ds.half,ds.half	S1011.E2.L2,S1059.E1.L1,S1011.E2.L1	PASS	..
VLI076	VLI076	Vlin_ves_1515	..	2021	PapacScienceAdvances2021	Direct: IntCal20	4906	40	3018-2899 calBCE (4340±25 BP, MAMS-45799)	..	Czech_CordedWare	Bohemia, Vliněves	Czech Republic	50.3659	14.4466	Repulldown on 3.2M snpset	1240K	1	1.3833	742527	394315	F	n/a (No relatives detected)	n/a (female)	n/a (female)	..	N1a1a1a2	..	..	..	ds.half	VLI076.B0101.TF1.1	PASS	..
I11160	I11160	6 (Gr. 1, inv. 16050)	petrous	2021	PattersonNature2021	Context: Archaeological - Period	3850	173	2200-1600 BCE	..	Czech_EBA_Unetice_brother.I14185	Central Bohemia, Prague 5, Prague-Jinonice (Holmanʼs Garden Centre)	Czech Republic	50.0544	14.3634	Repulldown on 3.2M snpset	1240K	1	2.5567	696265	374138	M	Czech Republic, Prague 5, Jinonice Family B (2 members) (I11160-I14185 have a siblings relationship [brothers])	..	..	..	K1	[0.988,0.996]	0.118	0.437	ds.half	S11160.Y1.E1.L1	PASS	..
I15619	I15619	1735; 65/2	petrous	2022	LazaridisAlpaslanRoodenbergScience2022	Context: Archaeological - Period and genetic clustering and other dates at site	5950	289	4500-3500 BCE	adult; 18-25 yrs.	Romania_C_Bodrogkeresztur	Urziceni	Romania	47.7467	22.395	Repulldown on 3.2M snpset	1240K	1	1.97625	724875	389727	M	n/a (no relatives detected)	..	..	195.7	H7	[0.976,0.996]	0.146	0.393	ss.half	S15619.Y1.E1.L1	PASS	Xcontam=[0.008,0.016]
HOP004	HOP004	Hostivice_22	..	2021	PapacScienceAdvances2021	Direct: IntCal20	4222	62	2451-2147 calBCE (3826±27 BP, MAMS-38921)	..	Czech_BellBeaker_oAnatolia2	Bohemia, Hostivice	Czech Republic	50.0804	14.2769	Repulldown on 3.2M snpset	1240K	1	2.12848	791857	434393	F	n/a (No relatives detected)	n/a (female)	n/a (female)	..	HV	..	..	..	ds.half	HOP004.A0101.TF1.1	PASS	..
I6624	I6624	RISE932 (CGG_2_017855, Grave 22)	tooth	2018	OlaldeNature2018	Context: Archaeological - Period	4200	144	2500-2000 BCE	..	Germany_BellBeaker	Irlbach LKR	Germany	48.841	12.75	Repulldown on 3.2M snpset	1240K	1	1.039	623566	335769	F	Germany, Irlbach LKR Family A (4 members) (I5833-I5835 have a father -son relationship (order-unkown); I5835 is a 2nd or 3rd degree relative of I5660 and I6624 (who is a 1st degree relative of I5660))	n/a (female)	n/a (female)	80.9008	T1a1	[0.989,0.999]	0.145	..	ds.half	S6624.E1.L1	PASS	..
I2477	I2477	T1 Ind a Us8	petrous	2018	OlaldeNature2018	Context: Archaeological - Period	4015	78	2200-1930 BCE	..	Italy_North_BellBeaker_2	Emilia Romagna, Parma, Via Guidorossi	Italy	44.8	10.3333	Repulldown on 3.2M snpset	1240K	1	2.309	781982	424330	F	n/a (no relatives detected)	n/a (female)	n/a (female)	272.52	T2b3+151	[0.981,0.994]	0.133	..	ds.half	S2477.E1.L2	PASS	..
I10049	I10049	P8L1-3 (mass burial)	petrous	..	NovakPLoSOne2021	Context: Date(s) from same site (I10293, I10052, I10272)	6050	115	4300-3900 BCE	..	Croatia_C_Lasinja	Potočani	Croatia	45.4482	17.6388	Repulldown on 3.2M snpset	1240K	1	3.69285	820132	445181	M	n/a (no relatives detected)	..	..	195	U2+152	[0.977,0.988]	0.116	0.419	ds.half	S10049.E1.L1	PASS	Xcontam=[0.005,0.01]
I20502	I20502	P6575; SJ 939, U-639/2	petrous	2022	LazaridisAlpaslanRoodenbergScience2022	Context: Archaeological - Period	5950	577	5000-3000 BCE	adult; 30-35 yrs.	Croatia_C	Dakovo - Franjevac, 2007	Croatia	45.313	18.4028	Repulldown on 3.2M snpset	1240K	1	2.548	774410	415475	M	n/a (no relatives detected)	..	..	217.9	H5a+152	[0.939,0.971]	0.225	0.434	ss.half	S20502.Y1.E1.L1	PASS	Xcontam=[0.005, 0.011], mtcontam=[0.939,0.971]
I1057	I1057	954, kurgan 4, burial 2, skeleton 5	bone (long bone)	2019	NarasimhanPattersonScience2019	Direct: IntCal20	3814	53	1951-1770 calBCE (3540±25 BP, PSUAMS-1953)	3-9-months	Russia_MLBA_Sintashta_o2	Kamennyi Ambar 5 Cemetery	Russia	52.8167	60.4667	Repulldown on 3.2M snpset	1240K	1	2.131	811785	436147	M	Russia, Kamennyi Ambar 5 Cemetery Family E (3 members) (I1056, I1057, and I1058 are all 1st degree relatives of each other)	..	..	12.2	U5a1i1	[0.976,1.000]	0.056	0.412	ds.half	S1057.E1.L1	PASS	..
I2366	I2366	GEN12a | LP16.7=GEN12a | GEN_12a (GEN12a, Grave 33.)	petrous	2017	LipsonNature2017	Direct: IntCal20	5118	107	3340-2937 calBCE (4455±35 BP, Poz-88227)	..	Hungary_LateC_Baden	Budakalász, Luppa csárda	Hungary	47.6209	19.0449	Repulldown on 3.2M snpset	1240K	1	1.982	782318	419082	M	n/a (no relatives detected)	..	..	..	H26a	..	..	..	ds.half	S2366.L1	PASS	X-contam=0.007; mtcontam=0.96
RISE512_noUDG.SG	RISE512	6652-39	tooth	2015	AllentoftNature2015	Direct: IntCal20	3328	45	1488-1295 calBCE (3119±27 BP, OxA-31217)	..	Russia_Andronovo_o.SG	Kytmanovo	Russia	53.456	85.447	Repulldown on 3.2M snpset	Shotgun	1	0.303	300399	171149	M	n/a (no relatives detected)	..	..	..	U2e1	..	..	..	ds.minus	RISE512	PASS	..
I7281	I7281	PRH5_2 (Grave 2)	petrous	2018	OlaldeNature2018	Direct: IntCal20	4194	43	2340-2146 calBCE (3810±20 BP, PSUAMS-4350)	..	Czech_BellBeaker	Prague 5 - Malá Ohrada	Czech Republic	50.045	14.3393	Repulldown on 3.2M snpset	1240K	1	3.51099	743881	406604	F	n/a (no relatives detected)	n/a (female)	n/a (female)	208	H5a1g	[0.987,0.996]	0.091	0.01	ds.half	S7281.E1.L1	PASS	..
VPR001	VPR001	Velké P_ílepy_193	..	2021	PapacScienceAdvances2021	Direct: IntCal20	4756	62	2899-2697 calBCE (4213±25 BP, MAMS-41373)	..	Czech_N_Rivnac	Bohemia, Velké Přílepy	Czech Republic	50.1552	14.3181	Repulldown on 3.2M snpset	1240K	1	1.48689	731421	400726	M	n/a (No relatives detected)	..	G2a2	..	U5a2d	..	..	..	ds.half	VPR001.A0101.TF1.1	PASS	..
I6790	I6790	TOMSK_4337 (Tomsk_4337, inv. 4337)	petrous	2019	NarasimhanPattersonScience2019	Direct: IntCal20	3695	57	1874-1642 calBCE (3435±20 BP, PSUAMS-2980)	..	Kazakhstan_Maitan_MLBA_Alakul	Maitan	Kazakhstan	50.09	74.44	Repulldown on 3.2M snpset	1240K	1	4.09889	823583	451019	F	n/a (no relatives detected)	n/a (female)	n/a (female)	217	T2b34	[0.994,0.999]	0.07	0.015	ds.half	S6790.E1.L1	PASS	..
I6582	I6582	HB0040 (Grave 34)	petrous	2018	OlaldeNature2018	Direct: IntCal20	4171	67	2395-2051 calBCE (3790±35 BP, Poz-75951)	..	Poland_BellBeaker	Kornice	Poland	50.09	18.1	Repulldown on 3.2M snpset	1240K	1	3.429	790582	429016	F	Poland, Kornice Family A (3 members) (I6851 is the father to daughter I6582 and son I6535)	n/a (female)	n/a (female)	339.398	U5a2b	[0.98,0.998]	..	..	ds.half	S6582.E1.L1	PASS	..
I7962	I7962	PRH5_35 (Mala Ohrada grave 35)	petrous	2021	PattersonNature2021	Context: Date(s) from same site (I13469, I13467)	3950	87	2150-1850 BCE	..	Czech_EBA_Unetice	Central Bohemia, Prague 5, Prague-Stodůlky (Malá Ohrada site)	Czech Republic	50.045	14.3393	Repulldown on 3.2M snpset	1240K	1	3.51644	883100	477673	M	n/a (no relatives detected)	..	..	155	T2e	[0.996,1.000]	0.082	0.417	ds.half	S7962.E1.L1	PASS	..
SA6001	SA6001	SA6001.A0101, BZNK-004/3, Sharakhalsun 6, kurgan 2, grave 17	petrous	2019	WangNatureCommunications2019	Direct: IntCal20	5397	47	3520-3371 calBCE (4673±28 BP, MAMS-31143)	..	Russia_Steppe_Maikop	Kaspi steppe, Šarachalsun 6	Russia	45.7257	43.9869	Repulldown on 3.2M snpset	1240K	..	2.57091	762784	418507	F	n/a (no relatives detected)	n/a (female)	n/a (female)	..	U7b	..	..	..	half	..	PASS	..
BIR013	I3762	AIII-18, Site 15	..	2021	GnecchiRusconeScienceAdvances2021	Direct: IntCal20 (WARNING: Missing lab code)	2585	81	776-481 calBCE (2491±33 BP)	..	Kazakhstan_Birlik_Tasmola_EIA	Almaty, Talgar, Birlik	Kazakhstan	51.1387	75.7152	Repulldown on 3.2M snpset	1240K	1	2.08559	850275	466785	F	n/a (no relatives detected)	n/a (female)	n/a (female)	261.799	Y1a1	..	0.0903785	..	..	BIR013.A0101	PASS	..
I2786	I2786	GEN_56 (GEN_56, Grave 133) | LP16.9	petrous	2018	OlaldeNature2018	Direct: IntCal20	4270	74	2457-2204 calBCE (3850±35 BP, Poz-83639)	..	Hungary_EBA_BellBeaker	Szigetszentmiklós-Felső-Ürge-hegyi-dűlő	Hungary	47.3832	19.0203	Repulldown on 3.2M snpset	1240K	1	1.75296	779974	418175	M	n/a (no relatives detected)	..	..	206	I1	[0.938,0.956]	0.103	0.413	ds.half	S2786.L1	PASS	mtcontam=[0.938,0.956]
I18245	I18245	3159 (Grave no. 58)	petrous	2021	PattersonNature2021	Context: Archaeological - Period	2725	72	900-650 BCE	..	Hungary_EIA_Prescythian_Mezocsat	Heves county, Füzesabony-Kettőshalom	Hungary	46.6883	20.0243	Repulldown on 3.2M snpset	1240K	1	4.41446	786052	433516	F	n/a (no relatives detected)	n/a (female)	n/a (female)	315.2	U4d1	[0.987,1.000]	0.082	0.0129325	ds.half	S18245.Y1.E1.L1	PASS	..
RISE386_noUDG.SG	RISE386	burial 4	tooth	2015	AllentoftNature2015	Direct: IntCal20	4147	66	2335-2041 calBCE (3775±34 BP, OxA-30991)	..	Russia_MLBA_Sintashta.SG	Bulanovo	Russia	52.453	55.16	Repulldown on 3.2M snpset	Shotgun	1	0.415	303319	167766	M	n/a (no relatives detected)	..	..	..	J1c1b1a	..	..	..	ds.minus	RISE386	PASS	..
I3770	I3770	CII-52 (Zevakinskiy Stone fencing 90)	tooth	2019	NarasimhanPattersonScience2019	Direct: IntCal20	3968	54	2134-1936 calBCE (3645±25 BP, PSUAMS-2079)	25-30	Kazakhstan_Zevakinskiy_BA	Zevakinskiy stone fence	Kazakhstan	50.2249	81.8368	Repulldown on 3.2M snpset	1240K	1	1.017	606997	329188	M	n/a (no relatives detected)	..	..	477	T1a1	[0.998,1.000]	0.055	0.433	ds.half	S3770.E1.L1	PASS	..
I7412	I7412	UZ-JAR-018 (Jarkutan 4a 1977, Grave 673, 57-25)	petrous	2019	NarasimhanPattersonScience2019	Direct: IntCal20	3642	41	1748-1624 calBCE (3405±20 BP, PSUAMS-3228)	..	Uzbekistan_Dzharkutan_BA_3	Dzharkutan	Uzbekistan	37.75	67	Repulldown on 3.2M snpset	1240K	1	1.09557	653153	345106	F	n/a (no relatives detected)	n/a (female)	n/a (female)	94.5	H+16311	[0.994,1.000]	0.17	0.011	ds.half	S7412.E1.L1	PASS	..
I11027	I11027	UZ-BST-002 (Site 7, Grave 33 (2), 44-92)	petrous	2019	NarasimhanPattersonScience2019	Direct: IntCal20	3526	34	1631-1508 calBCE (3315±25 BP, PSUAMS-6198)	..	Uzbekistan_Bustan_BA	Bustan	Uzbekistan	37.6667	67	Repulldown on 3.2M snpset	1240K	1	2.41484	741300	390697	M	n/a (no relatives detected)	..	..	409.3	T2c	[0.983,0.996]	0.188	0.398	ds.half	S11027.E1.L1	PASS	..
SUC001	SUC001	C2, n. A	petrous	2020	MarcusNatureCommunications2020	Direct: IntCal20	4020	48	2141-1975 calBCE (3677±21 BP, MAMS-38294)	..	Italy_Sardinia_EBA	Sardinia, Porto Torres, SAS, Su Crucifissu Mannu, t.16	Italy	40.8103	8.44418	Repulldown on 3.2M snpset	1240K	1	1.34691	743408	402048	F	n/a (no relatives detected)	n/a (female)	n/a (female)	35.3	U5b3	[0.98,1.00]	0.17	..	ds.half	SUC001.A0101	PASS	..
CBT014	CBT014	Grave 14, 971-6144	petrous	2020	SkourtaniotiCell2020	Direct: IntCal20	5518	51	3637-3386 calBCE (4767±28 BP, MAMS-41632)	..	Turkey_CamlibelTarlasi_LateC	Çorum Province, Çamlıbel Tarlası	Turkey	40.0197	34.5861	Repulldown on 3.2M snpset	1240K	1	1.2914	709807	379717	M	n/a (no relatives detected)	..	..	..	H5	[0.97,1]	0.08	..	ds.half	..	PASS	..
I11929	I11929	511 | 513 | 514	petrous	2021	HarneyCheronetGenomeResearch2021	Context: Archaeological - Period	6150	58	4300-4100 BCE	..	Hungary_MN_AVK	Polgár-Ferenci hát, M3-31	Hungary	47.8465	21.1494	Repulldown on 3.2M snpset	1240K	3	3.78077	772969	417197	F	Hungary, Polg�r-Ferenci h�t, M3-31 Family B (5 members) (I21897-I17910 are siblings; I21897 is a 2nd or 3rd degree relative of I11933 and I17909; I17909-I17910-I11929 are mutually detected as 2nd or 3rd degree relatives; I17910-I11933 are 2nd or 3rd degree relatives)	n/a (female)	n/a (female)	884.01	K1	[0.98,0.995]	0.1395	0.00990066	ds.half,ds.half,ds.half	S11929.E1.L1,S11931.E1.L1,S11932.E1.L1	PASS	..
RISE547_noUDG.SG	RISE547	Kurgan 1, grave 9	tooth	2015	AllentoftNature2015	Direct: IntCal20	4713	70	2886-2631 calBCE (4175±35 BP, GrA-58960)	..	Russia_Kalmykia_EBA_Yamnaya.SG	Temrta IV	Russia	46.539	43.699	Repulldown on 3.2M snpset	Shotgun	1	0.729	603975	319903	M	n/a (no relatives detected)	..	..	..	T2a1a	..	..	..	ds.minus	RISE547	PASS	..
I4441	I4441	ZVEJ22 (Burial 173)	petrous	2018	MathiesonNature2018	Direct: IntCal20	6718	38	4841-4711 calBCE (5900±30 BP, PSUAMS-2265)	..	Latvia_HG	Zvejnieki	Latvia	56.2833	25.1333	Repulldown on 3.2M snpset	1240K	1	3.521	732096	400908	M	n/a (no relatives detected)	..	..	323	U5a1c	[0.990,0.997]	0.11	0.426	ds.half	S4441.E1.L1	PASS	..
BRV001	BRV001	BRV001.A	..	2021	GnecchiRusconeScienceAdvances2021	Context: Historical - period (Sargat horizon)	2000	87	200 BCE - 100 CE	..	Kazakstan_Sargat_IA	Southern Urals, Borovoye Hillfort	Kazakhstan	53.05	70.18	Repulldown on 3.2M snpset	1240K	1	2.39169	853692	469717	F	n/a (no relatives detected)	n/a (female)	n/a (female)	102.281	N1a1a1a1a	..	0.175554	..	..	BRV001.A0101	PASS	..
I6677	I6677	BILI_4	petrous (CBD)	2019	NarasimhanPattersonScience2019	Context: Archaeological - Period	5550	115	3800-3400 BCE	..	Czech_C_Baalberge	Bilina	Czech Republic	50.5481	13.7761	Repulldown on 3.2M snpset	1240K	1	3.48817	854313	462040	M	n/a (no relatives detected)	..	..	152	T2b	[0.986,0.993]	0.098	0.416	ds.half	S6677.E1.L1	PASS	..
I11159	I11159	5 (Gr. 87, inv. 16084)	petrous	2021	PattersonNature2021	Context: Archaeological - Period	4100	202	2200-1600 BCE	..	Czech_EBA_Unetice	Central Bohemia, Prague 5, Prague-Jinonice (Holmanʼs Garden Centre)	Czech Republic	50.0544	14.3634	Repulldown on 3.2M snpset	1240K	1	3.16437	736416	398126	F	n/a (no relatives detected)	n/a (female)	n/a (female)	..	U5a1a2a	[0.991,0.998]	0.107	0.017	ds.half	S11159.Y1.E1.L1	PASS	..
VLI061	VLI061	Vlin_ves_H517	..	2021	PapacScienceAdvances2021	Context: Archaeological - Site/Context	4000	87	2200-1900 BCE	..	Czech_EBA_Unetice	Bohemia, Vliněves	Czech Republic	50.3659	14.4466	Repulldown on 3.2M snpset	1240K	1	1.88085	694458	373266	F	n/a (No relatives detected)	n/a (female)	n/a (female)	..	V	..	..	..	ds.half	VLI061.A0101.TF1.1	PASS	..
I10070	I10070	P8L3 (mass burial) | P8U22 (mass burial)	petrous	..	NovakPLoSOne2021	Context: Date(s) from same site (I10293, I10052, I10272)	6050	115	4300-3900 BCE	..	Croatia_C_Lasinja	Potočani	Croatia	45.4482	17.6388	Repulldown on 3.2M snpset	1240K	2	3.78119	825996	450470	F	Croatia, Poto_ani Family D (4 members) (I10068-I10070-I10074 have a father-daughter1-daughter2 relationship; I10045 has a 2d or 3d relationship to I10068-I10070-I10074)	n/a (female)	n/a (female)	76.1153	U2e1'2'3	[0.989,0.998]	..	..	ds.half,ds.half	S10070.E1.L1,S10304.E1.L1	PASS	..
I4779	I4779	KZ-KAR005 (Kairan I, Enclosure 11, Grave 3)	petrous	2019	NarasimhanPattersonScience2019	Direct: IntCal20	3631	38	1743-1623 calBCE (3395±20 BP, PSUAMS-2939)	..	Kazakhstan_MLBA_Kairan	Kairan	Kazakhstan	48.7418	76.9957	Repulldown on 3.2M snpset	1240K	1	2.395	726674	394972	F	n/a (no relatives detected)	n/a (female)	n/a (female)	280	H27+16093	[0.972,0.987]	0.098	0.013	ds.half	S4779.E1.L1	PASS	..
I7193	I7193	MKTY_120	petrous	2021	PapacScienceAdvances2021	Direct: IntCal20	5621	27	3710-3635 calBCE (4890±25 BP, PSUAMS-4234)	..	Czech_C_Baalberge_o1	Makotrasy	Czech Republic	50.1458	14.2214	Repulldown on 3.2M snpset	1240K	1	3.82149	842514	458745	F	n/a (no relatives detected)	n/a (female)	n/a (female)	348	R1b1	[0.995,1.000]	0.094	0.014	ds.half	S7193.E1.L1	PASS	extraction.negative.flag
I7275	I7275	BRAN_26 (Grave 26, 31633)	petrous	2018	OlaldeNature2018	Context: Archaeological - Period	4200	144	2500-2000 BCE	..	Czech_BellBeaker	Brandýsek	Czech Republic	50.19	14.158	Repulldown on 3.2M snpset	1240K	1	2.38218	693044	378072	M	n/a (no relatives detected)	..	..	305	U5b2c	[0.997,1.000]	0.104	0.429	ds.half	S7275.E1.L1	PASS	Xcontam=[0.005,0.012]
BNL004	BNL004	Brand_s nad Labem_63-4	..	2021	PapacScienceAdvances2021	Context: Archaeological - Site/Context (dates, same grave)	3995	55	2140-1950 BCE	..	Czech_EBA_Unetice	Bohemia, Brandýs nad Labem	Czech Republic	50.1742	14.6465	Repulldown on 3.2M snpset	1240K	1	1.61122	729345	402799	M	n/a (No relatives detected)	..	R1a - Z645	..	T2b	..	..	..	ds.half	BNL004.A0101.TF1.1	PASS	..
I7207	I7207	RDVS_04/81	petrous	2019	NarasimhanPattersonScience2019	Direct: IntCal20	4370	55	2561-2306 calBCE (3935±25 BP, PSUAMS-3887)	..	Czech_CordedWare	Radosevice	Czech Republic	50.4103	14.0746	Repulldown on 3.2M snpset	1240K	1	1.86315	772970	418029	M	n/a (no relatives detected)	..	..	101	W3a1	[0.984,0.993]	0.119	0.42	ds.half	S7207.E1.L1	PASS	..
I10345	I10345	VLRD_VL1009 (Vil-Lauz-1009)	petrous	2021	PattersonNature2021	Direct: IntCal20	4299	69	2463-2208 calBCE (3870±35 BP, Poz-138224)	..	France_EBA_BellBeaker_oEEF	Lauzet-Ubaye, Villard	France	44.476	6.369	Repulldown on 3.2M snpset	1240K	1	3.2102	796012	433751	F	n/a (no relatives detected)	n/a (female)	n/a (female)	266	H1e1a	[0.979,0.991]	0.073	0.013	ds.half	S10345.E1.L1	PASS	..
POST_50	POST_50	POST_50	tooth	2019	MittnikScience2019	Direct: IntCal20	4045	47	2199-2027 calBCE (3707±24 BP, MAMS-18966)	..	Germany_Lech_EBA_contam	Haunstetten - Postillionstraße	Germany	48.2957	10.891	Repulldown on 3.2M snpset	1240K	2	1.33651	760128	433405	M	n/a (no relatives detected)	..	R1b1a2a1a2	..	T1a1	..	..	..	ds.half,ds.half	ABI918_50POST,ABI918_50POST_HS	QUESTIONABLE_CRITICAL	Xcontam=[0.027,0.041]
I23205	I23205	P7485 (6347)	petrous	2021	PattersonNature2021	Context: Archaeological - Period	3900	87	2100-1800 BCE	..	Serbia_Mokrin_EBA_Maros	North Banat, Kikinda, Mokrin	Serbia	45.9347	20.4044	Repulldown on 3.2M snpset	1240K	1	6	838781	463256	M	North Banat District, Kikinda, Mokrin Necropolis Family B (7 members) (1d: MOK28A.SG-MOK23.SG, MOK12.SG-MOK18A.SG | 2d: MOK20.SG-I23205 | 2/3d: MOK28A.SG-MOK20.SG, MOK28A.SG-I23205, I23205-MOK12.SG, I23205-MOK17A.SG, I23205-MOK18A.SG)	..	..	135.2	U3a1	[0.964,0.986]	0.117	0.429	ds.half	S23205.Y1.E1.L1	PASS	..
DA231_noUDG.SG	DA231	CGG_2_016405, Mitjurino, 24th april 1989, Mitjurino, 24th april 1989	..	2018	DamgaardNature2018	Direct: IntCal20	3439	46	1610-1416 calBCE (3225±43 BP, UBA-33602)	..	Kazakhstan_Andronovo.SG	Tian Shan, Central Steppe	Kazakhstan	52.4908	76.8394	Repulldown on 3.2M snpset	Shotgun	..	0.582	396172	209999	F	n/a (no relatives detected)	n/a (female)	n/a (female)	..	U2e1h	..	..	..	ds.minus	..	PASS	..
BRE009	BRE009	BRE009.A	..	2021	GnecchiRusconeScienceAdvances2021	Direct: IntCal20 (WARNING: Missing lab code)	1886	39	35 calBCE - 125 calCE (1958±25 BP)	..	Kazakhstan_Berel_IA	Central Kazakhstan, Berel Necropolis, object 105	Kazakhstan	49.33	85.79	Repulldown on 3.2M snpset	1240K	1	3.06267	946419	507997	F	n/a (no relatives detected)	n/a (female)	n/a (female)	64.901	B5b2a2	..	0.11462	..	..	BRE009.A0101	PASS	..
G218M5-3N.SG	G218M5-3N	G218M5-3N	Tooth	2021	ZhangNature2021	Direct: IntCal20 (WARNING: Missing lab code)	4849	30	3008-2783 calBCE (4280±30 BP; Beta)	..	China_Xinjiang_Nileke_Afanasievo_BA.SG	Xinjiang, Nileke	China	43.8993	83.5383	Native Pulldown on 3.2M snpset	Shotgun	..	..	361831	196092	M	..	..	Q1b1	..	U5a'b	..	0.0774	..	ds.minus	G218M5-3N	PASS	..
I6294	I6294	41, Grachevka II 2/1	tooth	2019	NarasimhanPattersonScience2019	Direct: IntCal20	4709	65	2877-2635 calBCE (4160±20 BP, PSUAMS-2956)	..	Russia_MBA_Poltavka	Samara Oblast, Volga River Valley, Sok River, Grachevka	Russia	53.5898	50.5713	Repulldown on 3.2M snpset	1240K	1	1.02177	671292	359570	M	n/a (no relatives detected)	..	..	185	U5a1g	[0.994,1.000]	0.039	0.421	ds.half	S6294.E1.L1	PASS	damage.ds.half=0.039
I6675	I6675	StPet34 (Museum ID 7651-153, grave 16)	petrous	2019	NarasimhanPattersonScience2019	Context: Archaeological - Period	3250	173	1600-1000 BCE	..	Turkmenistan_LBA_Sumbar	Sumbar	Turkmenistan	37.9316	58.4325	Repulldown on 3.2M snpset	1240K	1	0.985655	645596	343972	M	n/a (no relatives detected)	..	..	52.6	W3b	[0.979,0.992]	0.123	0.419	ds.half	S6675.E1.L1	PASS	..
brn003_noUDG.SG	brn003	brn003	tooth	2018	KilincSciAdv2021	Direct: IntCal20	6550	49	4691-4502 calBCE (5750±30 BP, Beta-453073)	..	Russia_KadalinkaRiver_N.SG	Siberian Federal District, Trans-Baikal, Kadalinka River, Dvorcy-Dacha burial	Russia	52.0742	113.214	Repulldown on 3.2M snpset	Shotgun	5	2.69022	1073016	556352	M	n/a (no relatives detected)	..	N1c1a1	2143.22	D4	..	..	0.267092	ds.plus,ds.plus,ds.plus,ds.minus,ds.minus	brn003-b1e1l2p2,brn003-b1e1l2p2,BRN003-b1e1l1p1,brn003-b1e1l1p1,Brn003-b1e1l1p1	PASS	..
KO1003	KO1003	Kolín II_4071	..	2021	PapacScienceAdvances2021	Direct: IntCal20	4160	53	2294-2136 calBCE (3783±25 BP, MAMS-30782)	..	Czech_BellBeaker	Bohemia, Kolín II	Czech Republic	50.0256	15.1692	Repulldown on 3.2M snpset	1240K	1	2.97917	855965	467866	M	Bohemia, Kol�n II Family A (2 members) (2/3d: KO1005-KO1003)	..	R1b - P312	..	HV	..	..	..	ds.half	KO1003.B0101.TF1.1	PASS	..
I7044	I7044	HUNG498 (grave 13)	petrous	2018	OlaldeNature2018	Context: Archaeological - Period	4300	318	2900-1800 BCE	..	Hungary_EBA_BellBeaker	Szigetszentmiklós-Üdülősor	Hungary	47.43	19.052	Repulldown on 3.2M snpset	1240K	1	3.8074	767171	418447	M	n/a (no relatives detected)	..	..	272	U5b1d1b	[0.989,0.997]	0.105	0.424	ds.half	S7044.E1.L1	PASS	Xcontam=[0.006,0.011]
RISE550_noUDG.SG	RISE550	Kurgan 1, grave 3	tooth	2015	AllentoftNature2015	Direct: IntCal20	4916	164	3335-2634 calBCE (4312±94 BP, IGAN-2880)	..	Russia_Kalmykia_EBA_Yamnaya.SG	Peshany V	Russia	46.556	43.676	Repulldown on 3.2M snpset	Shotgun	1	0.521	460729	258195	M	n/a (no relatives detected)	..	..	..	U5a1i	..	..	..	ds.minus	RISE550	PASS	..
I14159	I14159	M65a; Urzi65a; 1147	petrous	2022	LazaridisAlpaslanRoodenbergScience2022	Context: Archaeological - Period and genetic clustering and other dates at site	5950	289	4500-3500 BCE	adult; 35-45 yrs.	Romania_C_Bodrogkeresztur	Urziceni	Romania	47.7467	22.395	Repulldown on 3.2M snpset	1240K	1	2.99905	810173	446258	M	n/a (no relatives detected)	..	..	424.9	N1a1a1	[0.988,0.999]	0.105	0.402	ds.half	S14159.Y1.E1.L1	PASS	..
MX196	MX196	Individuum 13/18	petrous	2020	FurtwanglerNatureCommunications2020	Direct: IntCal20	4495	55	2627-2470 calBCE (4034±29 BP, ETH-44195.1)	..	Switzerland_EBA_2	Spreitenbach CWC	Switzerland	47.255	8.2158	Repulldown on 3.2M snpset	1240K	1	1.21056	574726	318860	F	n/a (no relatives detected)	n/a (female)	n/a (female)	..	J1c3	..	..	..	ds.half	MX196	PASS	..
I2519	I2519	G4 (Grave 4 (Trench 17))	petrous	2018	MathiesonNature2018	Direct: IntCal20	6237	33	4341-4245 calBCE (5425±25 BP, PSUAMS-1813)	..	Bulgaria_C	Veliko Tarnovo, Dzhulyunitsa	Bulgaria	43.1609	25.8834	Repulldown on 3.2M snpset	1240K	1	4.848	764671	420808	F	n/a (no relatives detected)	n/a (female)	n/a (female)	831	U5b2a1a+16311	[0.991,0.998]	0.132	0.014	ds.half	S2519.E1.L1	QUESTIONABLE	batch.flag
BZK002	BZK002	4571 M2 lower right	tooth	2020	YuCell2020	Direct (WARNING MISSING LAB CODE): IntCal20	4709	66	2879-2633 calBCE (4161±22 BP)	..	Russia_Siberia_Tenisei_EBA	Siberia, Yenisei river, Bazaikha	Russia	55.9903	92.851	Repulldown on 3.2M snpset	1240K	1	1.50019	786816	425663	M	n/a (no relatives detected)	..	Q1a2a1c	270.7	A+152+16362	..	0.136	..	ds.half	BZK002.A0101	PASS	..
PMI001	PMI001	Praha-Mi_kovice_13	..	2021	PapacScienceAdvances2021	Direct: IntCal20	4096	55	2276-2038 calBCE (3745±22 BP, MAMS-19126)	..	Czech_EBA_Unetice	Bohemia, Praha-Miškovice	Czech Republic	50.1565	14.5387	Repulldown on 3.2M snpset	1240K	1	1.87048	690885	368558	F	n/a (No relatives detected)	n/a (female)	n/a (female)	..	H6a2	..	..	..	ds.half	PMI001.A0301.TF1.1	PASS	..
I3950	I3950	SP48 (StPet48, collection 6612, kurgan 1, individual 2)	petrous	2019	NarasimhanPattersonScience2019	Direct: IntCal20	4707	68	2879-2632 calBCE (4160±25 BP, PSUAMS-1955)	35-40	Russia_Afanasievo	Altai Mountains, Yenisey River, left bank of Karasuk tributary, Karasuk III	Russia	48.8327	83.9097	Repulldown on 3.2M snpset	1240K	1	3.759	752616	412903	M	Russia, Altai Mountains, Yenisey River, left bank of Karasuk tributary, Karasuk III Family A (5 members) I3388-I3950-I3949-I6714 have a mother, father, son1 and son2 relationship in that order. I3951 is a first deg relation to I13950 and a 2nd or 3rd to I3949 and I16714	..	..	8.33	U5b2a1a+16311	[0.953,0.976]	0.095	0.427	ds.half	S3950.E1.L1	PASS	mtcontam=[0.953,0.976]
I10293	I10293	P8L8-2 (mass burial)	petrous	..	NovakPLoSOne2021	Direct: IntCal20	6093	70	4315-3997 calBCE (5310±40 BP, Beta-233123)	..	Croatia_C_Lasinja	Potočani	Croatia	45.4482	17.6388	Repulldown on 3.2M snpset	1240K	1	2.41855	784486	426384	F	Croatia, Poto_ani Family A (2 members) (I10067-I10293 have a 1d relationship)	n/a (female)	n/a (female)	139	H4a1	[0.985,0.993]	0.121	0.011	ds.half	S10293.E1.L1	PASS	..
I10542	I10542	UR-U13	petrous	2022	LazaridisAlpaslanRoodenbergScience2022	Direct: IntCal20	5461	83	3630-3377 calBCE (4730±25 BP, PSUAMS-7729)	adult; 40+ yrs.	Turkey_C	Ilıpınar (Marmara, Bursa, Orhangazi)	Turkey	40.48	29.296	Repulldown on 3.2M snpset	1240K	1	2.6387	779144	410679	M	n/a (no relatives detected)	..	..	623.6	H13a1	[0.986,0.999]	0.209	0.4	ds.half	S10542.E1.L1	PASS	Xcontam=[0.006,0.011]
ILK002	ILK002	ILK002	..	2018	MathiesonNature2018	Direct: IntCal20	4734	59	2889-2675 calBCE (4192±22 BP, MAMS-30073)	..	Ukraine_EBA_GlobularAmphora	Ilatka	Ukraine	49.5578	27.6886	Repulldown on 3.2M snpset	1240K	..	5.336	906472	491568	M	n/a (no relatives detected)	..	..	..	..	..	..	..	half	..	PASS	..
I18745	I18745	3819; T. 93 Gr. ? Individual B	petrous	2022	LazaridisAlpaslanRoodenbergScience2022	Context: Archaeological - Period	3750	115	2000-1600 BCE	..	Croatia_MBA_Cetina	Cetina Valley	Croatia	43.9672	16.4327	Repulldown on 3.2M snpset	1240K	1	2.97817	681263	376215	F	n/a (no relatives detected)	n/a (female)	n/a (female)	225.9	HV0e	[0.972,0.996]	0.066	0.0152004	ds.half	S18745.Y1.E1.L1	PASS	..
DA201_noUDG.SG	I11524	KZ-TUR-001, Turgen 2 (Тургень II// K10// П 2)	..	2018	DamgaardNature2018	Direct: IntCal20	2069	67	344 calBCE - 5 calCE (2099±38 BP, UBA-33594)	..	Kazakhstan_Wusun_LateSaka_dup.I11524.SG	Tian Shan, Central Steppe, Turgen-2	Kazakhstan	43.0686	68.2489	Repulldown on 3.2M snpset	Shotgun	..	0.3	238587	122761	F	n/a (no relatives detected)	n/a (female)	n/a (female)	..	C4a1a+195	..	..	..	ds.minus	..	PASS	..
I7135	I7135	URZI53; gr. 53	petrous	2022	LazaridisAlpaslanRoodenbergScience2022	Context: Archaeological - Period and genetic clustering and other dates at site	5950	289	4500-3500 BCE	adult; 18-22 yrs.	Romania_C_Bodrogkeresztur	Urziceni	Romania	47.7467	22.395	Repulldown on 3.2M snpset	1240K	1	4.54437	880784	478865	M	Romania, Urziceni Family D (3 members) (I18114, I15617, and I7135 are brothers)	..	..	145	..	[0.990,0.998]	0.064	0.419	ds.half	S7135.E1.L1	PASS	..
I7129	I7129	URZI29; gr. 29	petrous	2022	LazaridisAlpaslanRoodenbergScience2022	Direct: IntCal20	6090	60	4240-4049 calBCE (5310±25 BP, PSUAMS-4228)	adult; 26-30 yrs.	Romania_C_Bodrogkeresztur	Urziceni	Romania	47.7467	22.395	Repulldown on 3.2M snpset	1240K	1	3.36086	826327	449325	F	n/a (no relatives detected)	n/a (female)	n/a (female)	171	U5a2d	[0.987,0.996]	0.089	0.014	ds.half	S7129.E1.L1	PASS	..
I7128	I7128	M13; Urzi13	petrous	2022	LazaridisAlpaslanRoodenbergScience2022	Direct: IntCal20	6046	74	4229-3985 calBCE (5260±25 BP, PSUAMS-4227)	adult; 25-35 yrs.	Romania_C_Bodrogkeresztur	Urziceni	Romania	47.7467	22.395	Repulldown on 3.2M snpset	1240K	1	3.65353	827738	452400	F	n/a (no relatives detected)	n/a (female)	n/a (female)	260	J1c2	[0.996,1.000]	0.094	0.015	ds.half	S7128.E1.L1	PASS	..
irk007_noUDG.SG	irk007	Popovskij-1	tooth	2018	KilincSciAdv2021	Direct: IntCal20	8801	104	7035-6691 calBCE (7940±30 BP, Beta-432246)	..	Russia_LenaRiver_EN.SG	Siberian Federal District, Cis-Baikal, Lena River, Popovskij Lug site	Russia	53.9867	105.848	Repulldown on 3.2M snpset	Shotgun	8	1.78171	959291	500433	M	n/a (no relatives detected)	..	N1c2b2	196.755	F1b	..	..	0.297417	ds.plus,ds.plus,ds.plus,ds.plus,ds.plus,ds.plus,ds.minus,ds.minus	irk007-b1e1dr3p,irk007-b1e1dr1p,irk007-b1e1l2p2,irk007-b1e1l2p2,IRK007-b1e1l1p1,irk007-b1e1l2p1,irk007-b1e1l1p1,irk007-b1e1l1p1	PASS	..
ans008_noUDG.SG	ans008	Ansarve8	tooth	2019	SanchezQuintoPNAS2019	Direct: IntCal20	5154	87	3342-3031 calBCE (4480±31 BP, Ua-45398)	..	Sweden_Ansarve_Megalithic.SG	Ansarve	Sweden	57.509	18.14	Repulldown on 3.2M snpset	Shotgun	12	1.64717	837118	433847	M	n/a (no relatives detected)	..	..	..	J1c5	..	..	..	ds.minus	..	PASS	..
I3390	I3390	StPet57 (collection 3390, individual 2)	petrous	2019	NarasimhanPattersonScience2019	Context: Archaeological - Period	3600	144	1900-1400 BCE	..	Russia_MLBA_Krasnoyarsk	Krasnoyarsk Krai, near Orak Ulus, Orak burial place	Russia	55.1924	89.3053	Repulldown on 3.2M snpset	1240K	1	3.367	792030	433157	F	n/a (no relatives detected)	n/a (female)	n/a (female)	722	U5a2+16294	[0.989,0.997]	0.073	0.012	ds.half	S3390.E1.L2	PASS	..
DA362_noUDG.SG	DA362	Grave 49-1	tooth	2018	DamgaardScience2018	Direct: IntCal20	7230	46	5362-5216 calBCE (6319±33 BP, OxA-24793)	..	Russia_Shamanka_Eneolithic.SG	Shamanka II	Russia	51.6983	103.703	Repulldown on 3.2M snpset	Shotgun	..	1.1	650708	335645	M	n/a (no relatives detected)	..	..	..	D4e1	..	..	..	ds.minus	..	PASS	..
I2462	I2462	EXEKA09_220053	petrous	2018	OlaldeNature2018	Direct: IntCal20	3942	59	2131-1890 calBCE (3625±35 BP, SUERC-40718)	25-30	England_C_EBA_highEEF	England, Kent, East Kent Access Road	United Kingdom	51.3603	1.3405	Repulldown on 3.2M snpset	1240K	1	2.78	816454	443044	F	n/a (no relatives detected)	n/a (female)	n/a (female)	274.644	U5a1d2a	[0.969,0.991]	0.115	..	ds.half	S2462.E1.L2	PASS	..
NAU002_noUDG.SG	NAU002	NAU002	Tooth (molar)	2021	SaagMetspaluScience2021	Direct: IntCal20	4516	80	2841-2466 calBCE (4036±40 BP, UBA-41625)	..	Russia_Yaroslavl_Fatyanovo_BA.SG	Yaroslavl, Naumovskoye	Russia	57.587	39.6308	Repulldown on 3.2M snpset	Shotgun	..	0.971365	601023	320749	M	n/a (no relatives detected)	..	..	84.1	U5b2a1a2	..	0.0941668	..	ds.minus	..	PASS	..
I14678	I14678	1270 (T. III Cella A)	petrous	2020	FernandesNatureEcologyEvolution2020	Direct: IntCal20	4247	66	2454-2201 calBCE (3840±25 BP, PSUAMS-6692)	..	Italy_Sardinia_C_MonteClaro	Sardinia, Serra Cabriles	Italy	40.7897	8.59139	Repulldown on 3.2M snpset	1240K	1	3.86698	800549	442811	M	n/a (no relatives detected)	..	..	296.9	V+@72	[0.965,0.992]	0.12	0.405	ds.half	S14678.Y1.E1.L1	PASS	..
I12977	I12977	706 (AT-626, Kurgan 1, Burial 2)	petrous	2021	WangNature2021	Direct: IntCal20; use instead of less precise and inconsistent non-AMS date of 2468-1779 calBCE (3725±115 BP, Le-7220)	4822	43	2913-2710 calBCE (4250±25 BP, UCIAMS-226551, PSUG-5466)	..	Mongolia_EBA_Ulgii_1	Bayan-Ulgii aimag, Ulaankhus sum, Kulala Ula barrow 1, secondary burial	Mongolia	49.359	88.713	Repulldown on 3.2M snpset	1240K	1	4.34436	840640	463359	M	n/a (no relatives detected)	..	C2a1a1-Z18161	560.1	D4b1	[0.990,0.999]	0.076	0.417	ds.half	S12977.Y1.E1.L1	PASS	..
ILK003	ILK003	ILK003	..	2018	MathiesonNature2018	Direct: IntCal20	4781	59	2901-2703 calBCE (4225±22 BP, MAMS-30074)	..	Ukraine_GlobularAmphora	Ilatka	Ukraine	49.5578	27.6886	Repulldown on 3.2M snpset	1240K	..	4.635	869103	472821	F	n/a (no relatives detected)	n/a (female)	n/a (female)	..	..	..	..	..	half	..	PASS	..
TUC007	TUC007	Tuchoměřice_3	..	2021	PapacScienceAdvances2021	Direct: IntCal20	6080	62	4236-3996 calBCE (5288±25 BP, MAMS-41356)	..	Czech_N_Jordanow	Bohemia, Tuchoměřice	Czech Republic	50.1377	14.2734	Repulldown on 3.2M snpset	1240K	1	1.85688	815652	444658	F	n/a (No relatives detected)	n/a (female)	n/a (female)	..	K1a1	..	..	..	ds.half	TUC007.B0101.TF1.1	PASS	..
RISE499_noUDG.SG	RISE499	5909-5	tooth	2015	AllentoftNature2015	Context: Archaeological - Period	3100	144	1400-900 BCE	..	Russia_Karasuk_oRISE.SG	Bystrovka	Russia	51.909	88.574	Repulldown on 3.2M snpset	Shotgun	1	1.549	853598	465979	F	n/a (no relatives detected)	n/a (female)	n/a (female)	..	H5a1	..	..	..	ds.minus	RISE499	PASS	..
I11732	I11732	Kumsay (Kyryk Oba), Kurgan 1, Burial 2	petrous	2019	NarasimhanPattersonScience2019	Direct: IntCal20	4921	38	3073-2911 calBCE (4365±20 BP, PSUAMS-4751)	..	Kazakhstan_Kumsay_EBA	Kumsay, Kyirik Oba	Kazakhstan	49.49	58.51	Repulldown on 3.2M snpset	1240K	1	2.79712	761683	405711	F	Kumsay, Kyryk Oba Family A (7 members) (1d: I11501-I26224, I26227-I26289 | 2d: I26227-I11732, I26227-I11501, I26227-I11531, I26227-I11734, I11732-I26224, I11531-I26224 | 2/3d: I11501-I11531, I11501-I11732, I11501-I11734, I11531-I11732, I11531-I11734, I11732-I11734)	n/a (female)	n/a (female)	593.5	H6a	[0.975,0.996]	0.1485	0.016	ds.half	S11732.E1.L1	PASS	..
GRG043	GRG043	GLN 280	petrous	2020	RivollatScienceAdvance2020	Context: Archaeological - Period	6450	289	5000-4000 BCE	..	France_MN	Yonne, Gurgy "les Noisats"	France	47.97	3.56	Repulldown on 3.2M snpset	1240K	1	1.62703	667834	374140	M	n/a (no relatives detected)	..	G2a2b2a	..	H+152	..	0.09625	0.617694	ds.half	GRG043.A0101	PASS	..
I0430	I0430	SVP HB 39, Kurgan 1, grave 1 (SVP39, Spiridonovka II, kurgan 1, grave 1)	bone (long bone)	2015	NarasimhanPattersonScience2019 (supplement of MathiesonNature2018)	Context: Archaeological - Period	3675	72	1850-1600 BCE	..	Russia_Srubnaya	Samara Oblast, Volga River Valley, Samara River, Spiridonovka II	Russia	53.08	50.36	Repulldown on 3.2M snpset	1240K	3	4.49434	958737	544825	M	Russia, Samara Oblast, Volga River Valley, Khvalynsk II Family G (2 members) I0421-I0430 have 1 deg relation	..	..	370.004	H3g	[0.976,0.994]	..	..	ds.half,ds.half,ds.half	S0430.E1.L1,S0430.E2.L1,S0430.E2.L2	PASS	..
BDY001	BDY001	BDY001.A	..	2021	GnecchiRusconeScienceAdvances2021	Direct: IntCal20 (WARNING: Missing lab code)	2225	50	366-197 calBCE (2208±19 BP)	..	Kyrgyzstan_Korgantas_IA_1	Central Kazakhstan, Bidayk, mound 5	Kazakhstan	49.33	75.12	Repulldown on 3.2M snpset	1240K	1	1.48749	772251	420996	F	n/a (no relatives detected)	n/a (female)	n/a (female)	16.4272	D4j	..	0.112488	..	..	BDY001.A0101	PASS	..
poz81_noUDG.SG	poz81	poz81	bone (phalanx) or petrous	2019	MalmstromProcBiolSci2019	Direct: IntCal20	4702	74	2881-2627 calBCE (4160±35 BP, Poz-36250)	..	Poland_CordedWare.SG	Oblaczkowo	Poland	52.3	17.55	Repulldown on 3.2M snpset	Shotgun	..	1.14765	801385	418413	M	n/a (no relatives detected)	..	..	172	U4b1b2	..	..	..	ds.minus	..	PASS	..
TIS002	TIS002	Ti_ice_5707	..	2021	PapacScienceAdvances2021	Direct: IntCal20	4470	34	2574-2466 calBCE (3995±23 BP, MAMS-30797)	..	Czech_BellBeaker_oSteppe	Bohemia, Tišice	Czech Republic	50.2834	14.5394	Repulldown on 3.2M snpset	1240K	1	2.73575	810937	435288	F	n/a (No relatives detected)	n/a (female)	n/a (female)	..	H5a1	..	..	..	ds.half	TIS002.merged	PASS	..
I5740	I5740	Grave MB.6	petrous	2022	LazaridisAlpaslanRoodenbergScience2022	Direct: IntCal20	4621	90	2851-2506 calBCE (4095±20 BP, PSUAMS-3069)	adult	Turkey_EBA	Devret Höyük (Black Sea, Amasya, Suluova, Kanatpınar)	Turkey	40.69	35.56	Repulldown on 3.2M snpset	1240K	2	2.0636	809297	434338	F	n/a (no relatives detected)	n/a (female)	n/a (female)	168.595	K1b1c	[0.982,0.996]	..	..	ds.half,ds.half	S7099.E1.L1,S5740.E1.L1	PASS	..
I6561	I6561	Mos70 (Skeleton 5, 88 knees up)	tooth	2018	MathiesonNature2018	Direct: Intcal20 (there is an inconsistent date 4153-3970 calBCE (5215±20 BP, PSUAMS-2832) on another sample from the same skeleton)	3985	54	2134-1950 calBCE (3655±20 BP, PSUAMS-8927)	..	Ukraine_Alexandria_MBA	Alexandria	Ukraine	49.5407	37.698	Repulldown on 3.2M snpset	1240K	1	1.42223	724272	390719	M	n/a (no relatives detected)	..	..	438	H2a1a	[0.997,1.000]	0.028	0.421	ds.half	S6561.E1.L1	PASS	damage.ds.half=0.028
LS-13_noUDG.SG	LS-13	UT-99-15/1-3	tooth (molar)	2019	JarveCurrentBiology2019	Direct (WARNING MISSING LAB CODE): IntCal20	2324	61	481-210 calBCE (2320±35 BP, Poz- )	..	Russia_EarlySarmatian_SouthernUrals.SG	Novo-Muraptalovo-7, Mound 1, burial 2	Russia	52.4691	55.7757	Repulldown on 3.2M snpset	Shotgun	..	0.365337	301540	156390	M	n/a (no relatives detected)	..	..	..	W3a	..	..	..	ds.minus	..	PASS	..
I11906	I11906	481 | 482 | 484	petrous	2021	HarneyCheronetGenomeResearch2021	Context: Archaeological - Period and genetic clustering and other dates at site	5950	289	4500-3500 BCE	..	Romania_C_Bodrogkeresztur	Urziceni	Romania	47.7467	22.395	Repulldown on 3.2M snpset	1240K	3	4.36276	818377	440261	M	Romania, Urziceni Family C (2 members) (I11906 and I7134 are brothers)	..	..	922.515	H5n	[0.988,0.999]	0.093	0.402648	ds.half,ds.half,ds.half	S11906.E1.L1,S11907.E1.L1,S11909.E1.L1	PASS	Xcontam=[0.005,0.01]
I3753	I3753	CII (VIII-VII BC) No51 (Zevakinskiy Stone fencing 43, skull 1)	tooth	2019	NarasimhanPattersonScience2019	Direct: IntCal20	2977	44	1115-932 calBCE (2860±20 BP, PSUAMS-2540)	40-45	Kazakhstan_Zevakinskiy_LBA	Zevakinskiy stone fence	Kazakhstan	50.2249	81.8368	Repulldown on 3.2M snpset	1240K	1	1.973	730445	395098	M	n/a (no relatives detected)	..	..	383	K1	[0.993,0.999]	0.034	0.433	ds.half	S3753.E1.L1	PASS	damage.ds.half=0.034
I2520	I2520	G5 (Grave 5)	petrous	2018	MathiesonNature2018	Direct: IntCal20; R_combine	5153	89	3331-3025 calBCE (4458±18 BP) [R_combine: (4470±25 BP, PSUAMS-1814); (4445±25 BP, PSUAMS-8955)]	16-17	Bulgaria_EBA	Veliko Tarnovo, Dzhulyunitsa	Bulgaria	43.1609	25.8834	Repulldown on 3.2M snpset	1240K	1	6.117	780304	431068	M	n/a (no relatives detected)	..	..	1340	H	[0.988,0.997]	0.097	0.426	ds.half	S2520.E1.L1	PASS	batch.flag
I5834	I5834	RISE927 (CGG_2_017850, Grave 17)	petrous	2018	OlaldeNature2018	Context: Archaeological - Period	4200	144	2500-2000 BCE	..	Germany_BellBeaker	Irlbach LKR	Germany	48.841	12.75	Repulldown on 3.2M snpset	1240K	1	3.941	604322	329738	F	n/a (no relatives detected)	n/a (female)	n/a (female)	275.63	W5	[0.965,0.984]	0.138	..	ds.half	S5834.E1.L1	PASS	..
I4774	I4774	KZ-AKT-008 (Object 7, Kurgan 4)	petrous	2019	NarasimhanPattersonScience2019	Direct: IntCal20	3503	33	1612-1506 calBCE (3285±20 BP, PSUAMS-2608)	..	Kazakhstan_MLBA_Aktogai	Aktogai	Kazakhstan	46.9659	80.0347	Repulldown on 3.2M snpset	1240K	1	4.541	785139	429527	M	n/a (no relatives detected)	..	..	544	J1c5a	[0.995,1.000]	0.084	0.424	ds.half	S4774.E1.L1	PASS	..
GRG021	GRG021	GLN 227	petrous	2020	RivollatScienceAdvance2020	Context: Archaeological - Period	6450	289	5000-4000 BCE	..	France_MN	France, Yonne, Gurgy "les Noisats" Family A (12 members) (we detect 21 2d/3d relative pairs: GRG008-GRG018, GRG023-GRG027, GRG021-GRG027, GRG018-GRG027, GRG023-GRG035, GRG016-GRG023, GRG016-GRG025, GRG016-GRG035, GRG016-GRG041, GRG015-GRG041, GRG008-GRG041, GRG018-GRG041, GRG021-GRG041, GRG023-GRG041, GRG027-GRG041, GRG035-GRG041, GRG057-GRG041, GRG057-GRG008, GRG057-GRG018, GRG057-GRG021, GRG057…	France	47.97	3.56	Repulldown on 3.2M snpset	1240K	1	1.47921	692897	388813	M	France, Yonne, Gurgy "les Noisats" FamilyC(2 members)(GRG021-GRG027 are 2d relatives )	..	G2a2b2a1	..	H3+152	..	0.08815	0.607414	ds.half	GRG021.A0102	PASS	..
PNL002	PNL002	Ploti_t_ nad Labem_221B	..	2021	PapacScienceAdvances2021	Direct: IntCal20	4653	93	2869-2505 calBCE (4110±35 BP, Poz-86648)	..	Czech_CordedWare	Bohemia, Plotiště nad Labem	Czech Republic	50.2502	15.8113	Repulldown on 3.2M snpset	1240K	1	1.79103	831371	437749	M	n/a (No relatives detected)	..	R1a - M417 (xZ645)	..	H3b	..	..	..	ds.half	PNL002.A0101.TF1.1	PASS	..
CSP003	CSP003	CSP003.A	..	2021	GnecchiRusconeScienceAdvances2021	Direct: IntCal20 (WARNING: Missing lab code)	2654	399	1499 calBCE - 72 calCE (2560±321 BP)	..	Kazakhstan_Saka_IA	Almaty Region, Kerbulak District, Kaspan Valley, Kaspan-6, mound 4	Kazakhstan	44.49	78.27	Repulldown on 3.2M snpset	1240K	1	1.37396	733650	396757	M	Almaty Region, Kerbulak District, Kaspan Valley, Kaspan-6, mound 4 Family A (2 members) (2/3d: CSP004-CSP003)	..	..	86.1747	I1b	..	0.0707303	..	..	CSP003.A0101	PASS	..
MX199	MX199	Individuum 5/17	petrous	2020	FurtwanglerNatureCommunications2020	Direct: IntCal20	4235	73	2454-2147 calBCE (3829±35 BP, BE-7998.1.1)	..	Switzerland_EBA_2	Spreitenbach CWC	Switzerland	47.255	8.2158	Repulldown on 3.2M snpset	1240K	1	1.36101	604792	335068	F	n/a (no relatives detected)	n/a (female)	n/a (female)	..	J2b1a	..	..	..	ds.half	MX199	PASS	..
I10072	I10072	P8L3-3 (mass burial)	petrous	..	NovakPLoSOne2021	Context: Date(s) from same site (I10293, I10052, I10272)	6050	115	4300-3900 BCE	..	Croatia_C_Lasinja	Potočani	Croatia	45.4482	17.6388	Repulldown on 3.2M snpset	1240K	1	2.96376	772906	422854	M	n/a (no relatives detected)	..	..	165	N1a1a	[0.975,0.987]	0.122	0.424	ds.half	S10072.E1.L1	PASS	..
I7964	I7964	PRH5_9B (Mala Ohrada grave 9 B) | 1763 (9, 38756, First individual (A))	petrous	2021	PattersonNature2021	Context: Date(s) from same site (I13469, I13467)	3950	87	2150-1850 BCE	..	Czech_EBA_Unetice	Central Bohemia, Prague 5, Prague-Stodůlky (Malá Ohrada site)	Czech Republic	50.045	14.3393	Repulldown on 3.2M snpset	1240K	2	4.08594	915183	493787	F	n/a (no relatives detected)	n/a (female)	n/a (female)	..	U5a2c	..	..	0.008	ds.half,ss.half	S7964.E1.L1,S15645.Y1.E1.L1	PASS	mtmatchmax=0.986-0.978
I4265	I4265	KZ-AKT-003 (Object 7, Burial enclosure 2, Grave 3)	petrous	2019	NarasimhanPattersonScience2019	Direct: IntCal20	3522	29	1621-1518 calBCE (3310±20 BP, PSUAMS-2511)	..	Kazakhstan_MLBA_Aktogai	Aktogai	Kazakhstan	46.9659	80.0347	Repulldown on 3.2M snpset	1240K	1	3.964	788405	431341	M	n/a (no relatives detected)	..	..	744	N1a1a1a1	[0.988,0.995]	0.115	0.423	ds.half	S4265.E1.L1	PASS	..
I2370	I2370	GEN16a	petrous	2017	LipsonNature2017	Direct: IntCal20	5122	107	3345-2937 calBCE (4460±40 BP, Poz-88230)	..	Hungary_LateC_Baden	Alsónémedi	Hungary	47.3188	19.1669	Repulldown on 3.2M snpset	1240K	1	4.3	851835	460744	F	n/a (no relatives detected)	n/a (female)	n/a (female)	42.3	T2b	[0.970,0.986]	0.099	0.012	ds.half	S2370.L1	PASS	..
I14161	I14161	M60; Urzi60; 1149	petrous	2022	LazaridisAlpaslanRoodenbergScience2022	Context: Archaeological - Period and genetic clustering and other dates at site	5950	289	4500-3500 BCE	adult; 22-27 yrs.	Romania_C_Bodrogkeresztur	Urziceni	Romania	47.7467	22.395	Repulldown on 3.2M snpset	1240K	1	3.08977	771133	425557	M	n/a (no relatives detected)	..	..	371.2	T2b	[0.959,0.980]	0.1	0.41	ds.half	S14161.Y1.E1.L1	PASS	..
irk030_noUDG.SG	irk030	irk030	tooth	2018	KilincSciAdv2021	Direct: IntCal20	5969	52	4215-3953 calBCE (5202±34 BP, Ua-62563)	..	Russia_LenaRiver_N.SG	Siberian Federal District, Cis-Baikal, Lena River, Korkino	Russia	54.3738	105.21	Repulldown on 3.2M snpset	Shotgun	7	6.42279	1146967	591837	M	n/a (no relatives detected)	..	Q1a2a1c	610.764	A10	..	..	0.222435	ds.plus,ds.plus,ds.plus,ds.plus,ds.plus,ds.minus,ds.minus	IRK030-b1e1l2p1,IRK030-b1e1l2p1,irk030-b1e1l1p1,irk030-b1e1l2p2,irk030-b1e1l3p1,irk030-b1e1l1p1,Irk030-b1e1l1p1	PASS	..
I7191	I7191	MKTY_96/2	petrous	2021	PapacScienceAdvances2021	Direct: IntCal20	5657	39	3774-3650 calBCE (4945±25 BP, PSUAMS-3997)	..	Czech_C_Baalberge	Makotrasy	Czech Republic	50.1458	14.2214	Repulldown on 3.2M snpset	1240K	1	4.32492	876046	476119	F	n/a (no relatives detected)	n/a (female)	n/a (female)	326	U5b3	[0.985,0.994]	0.071	0.014	ds.half	S7191.E1.L1	PASS	extraction.negative.flag
I1502	I1502	HUNG370, BR1	petrous	2014	MathiesonNature2015 (capture of same sample shotgunned in Gamba2014)	Direct: IntCal20	4026	51	2195-1973 calBCE (3686±28 BP, OxA-23799)	..	Hungary_EBA_Mako	Kompolt-Kigyoser	Hungary	47.167	20.833	Repulldown on 3.2M snpset	1240K	1	4.682	795103	435426	F	n/a (no relatives detected)	n/a (female)	n/a (female)	700	K1	[0.990,0.997]	0.117	0.013	ds.half	S1502.E1.L1	PASS	..
TAL005	TAL005	TAL005.A	..	2021	GnecchiRusconeScienceAdvances2021	Direct: IntCal20 (WARNING: Missing lab code)	2618	75	789-549 calBCE (2529±23 BP)	..	Kazakhstan_Tasmola_EIA	Central Kazakhstan, Nurken Village, Taldy II, mound 8	Kazakhstan	49.09	75.85	Repulldown on 3.2M snpset	1240K	1	2.12542	844745	457053	M	n/a (no relatives detected)	..	..	41.22	H6a1b	..	0.0774986	..	..	TAL005.A0101	PASS	..
KBD001	KBD001	KBD001, BZNK-123/2, Kabardinka, kurgan 2, grave 1b	petrous	2019	WangNatureCommunications2019	Direct: IntCal20	4030	52	2197-1975 calBCE (3690±30 BP, UGAMS-13455)	..	Russia_North_Caucasus_MBA	North Caucasus mountains, Kabardinka	Russia	43.8263	42.7162	Repulldown on 3.2M snpset	1240K	..	4.71381	922197	500968	M	n/a (no relatives detected)	..	..	..	I4a	..	..	..	half	..	PASS	..
I2105	I2105	Yamna4 (Burial 28/6)	petrous	2018	MathiesonNature2018	Context: Archaeological - Period	4850	231	3300-2500 BCE	45-55	Ukraine_EBA_Yamnaya	Shevchenko, OAE-2003	Ukraine	48.2204	37.1461	Repulldown on 3.2M snpset	1240K	1	5.066	802478	437749	F	n/a (no relatives detected)	n/a (female)	n/a (female)	963	T1a1	[0.990,0.998]	0.122	0.013	ds.half	S2105.E1.L1	PASS	..
I5750	I5750	skeleton 230 Extra-M8	tooth	2018	OlaldeNature2018	Context: Date(s) from same site (I5748, I4074, I4073, I4068, I4069, I4075, I20063, I4067, I4076, I4071,I4070)	4050	289	2600-1600 BCE	..	Netherlands_BellBeaker	Noord-Holland, Oostwoud, De Tuithoorn	Netherlands	52.7336	5.09618	Repulldown on 3.2M snpset	1240K	1	1.287	629019	341574	M	n/a (no relatives detected)	..	..	208.467	K1b1a1+199	[0.983,0.995]	0.101	..	ds.half	S5750.E1.L1	PASS	..
I11540	I11540	Georgievsky bugor, Burial 3	petrous	2019	NarasimhanPattersonScience2019	Direct: IntCal20	1723	35	131-318 calCE (1825±20 BP, PSUAMS-5723)	..	Kazakhstan_LateSarmatian	Georgievsky Bugor	Kazakhstan	50.4501	57.0401	Repulldown on 3.2M snpset	1240K	1	3.62638	720397	387087	M	n/a (no relatives detected)	..	..	983.4	A1a	[0.979,0.995]	0.09	0.407	ds.half	S11540.E1.L1	PASS	..
PRE001	PRE001	Předměřice	..	2021	PapacScienceAdvances2021	Direct: IntCal20	4625	93	2857-2501 calBCE (4095±26 BP, MAMS-41368)	..	Czech_N_GlobularAmphora	Bohemia, Předměřice	Czech Republic	50.2521	15.8119	Repulldown on 3.2M snpset	1240K	1	1.79531	796012	433733	F	n/a (No relatives detected)	n/a (female)	n/a (female)	..	U5b2c	..	..	..	ds.half	PRE001.A0101.TF1.1	PASS	..
CHL001	CHL001	Chleby_2040-1	..	2021	PapacScienceAdvances2021	Context: Relative - Kinship with CHL006	3905	38	2020-1890 BCE	..	Czech_EBA_Unetice	Bohemia, Chleby	Czech Republic	50.215	15.1191	Repulldown on 3.2M snpset	1240K	1	1.41591	719676	393910	F	Bohemia, Chleby Family A (4 members) (2d: CHL006-CHL001, CHL006-CHL008, CHL003-CHL008 | 2/3d: CHL006-CHL003)	n/a (female)	n/a (female)	..	U2e2a1	..	..	..	ds.half	CHL001.B0101.TF1.1	PASS	..
I13840	I13840	1241; Skull 1, 44	petrous	2022	LazaridisAlpaslanRoodenbergScience2022	Direct: IntCal20	6102	65	4313-4051 calBCE (5330±25 BP, PSUAMS-5944)	..	Albania_LN_C	Tren Cave (Southeast , Devoll area)	Albania	40.6711	20.9847	Repulldown on 3.2M snpset	1240K	1	3.85634	846242	464709	M	n/a (no relatives detected)	..	..	291.6	J1c	[0.962,0.984]	0.117	0.413	ds.half	S13840.Y1.E1.L1	PASS	..
I0374	I0374	SVP HB 16, K. 5, gr. 1 (SVP16, NIK7) | NIK7 (kurgan 5, grave 1)	petrous, bone (long bone)	2015	MathiesonNature2015	Context: Archaeological - Period	4350	231	2800-2000 BCE	..	Russia_MBA_Poltavka	Samara Oblast, Volga River Valley, Samara River, Nikolaevka III	Russia	49.9667	44.6667	Repulldown on 3.2M snpset	1240K	4	2.73669	904653	480731	M	n/a (no relatives detected)	..	..	512.149	H13a1a	[0.985,0.999]	0.121	0.389	ds.half,ds.half,ds.half,ds.half	S25158.Y1.E2.L1,S0374.E1.L1,S0374.E3.L2,S1449.E1.L1	PASS	..
I14170	I14170	1158 (34187, 35 dno)	petrous	2021	PapacScienceAdvances2021	Context: Date(s) from same site (I7186, I7187, I7188, I7189, I7191, I7192, I7193, I7194, MA1)	5850	231	4300-3500 BCE	..	Czech_C_Baalberge	Makotrasy	Czech Republic	50.1458	14.2214	Repulldown on 3.2M snpset	1240K	1	3.32951	785492	434317	M	n/a (no relatives detected)	..	..	648.1	H+16129	[0.984,0.998]	0.086	0.408	ds.half	S14170.Y1.E1.L1	PASS	..
C1714.SG	C1714	C1714	Bone	2022	KumarFuScience2022	Direct (WARNING: NO UNCALIBRATED DATE OR LAB CODE)	3516	32	1621-1510 calBCE	..	China_Xinjiang_Tangbalesayi_LBA_Andronovo	Xinjiang, Yili Region, Nileke County, Tangbalesayi	China	43.6	82.62	Native Pulldown on 3.2M snpset	1240K,Shotgun	1	..	950485	513477	M	n/a (no relatives detected)	..	..	204	U2e2a	..	0.0677155	..	ds.half	L6548	PASS(guessed.this.contains.shotgun.check.in.paper.as.44.samples.designated.this.way.but.paper.suggests.only.27)	..
I12975	I12975	704 (AT-809, Grave #1)	petrous	2021	WangNature2021	Direct: IntCal20	3110	42	1255-1055 calBCE (2950±20 BP, UCIAMS-226549, PSUG-5464)	..	Mongolia_LBA_CenterWest_4	Khuvsgul aimag, Khankh sum, Khavtsal II Tomb 1 (Khirgisuur)	Mongolia	51.5	100.67	Repulldown on 3.2M snpset	1240K	1	4.24653	843367	464404	M	n/a (no relatives detected)	..	C2a1a-F1699	409.6	U5a1a2a	[0.984,0.998]	0.11	0.407	ds.half	S12975.Y1.E1.L1	PASS	..
DA4_noUDG.SG	DA4	CGG_2_016456, St.Pet. 65, Grishkin Log 1	..	2018	DamgaardNature2018	Context: Archaeological - Period	2850	58	1000-800 BCE	..	Russia_Tagar.SG	Siberia, Tungus & Eastern Steppe	Russia	54.6758	90.8536	Repulldown on 3.2M snpset	Shotgun	..	0.745	524490	271341	M	n/a (no relatives detected)	..	..	..	H5a1+152	..	..	..	ds.minus	..	PASS	..
TGM009	TGM009	Grave 21, HK51:121	petrous	2020	RivollatScienceAdvance2020	Direct: IntCal20	5208	93	3483-3104 calBCE (4556±26 BP, MAMS-41243)	..	Germany_LN_oWHG	Saxony-Anhalt, Tangermünde	Germany	52.54	11.97	Repulldown on 3.2M snpset	1240K	1	1.70313	677479	369123	M	n/a (no relatives detected)	..	I2a2a1b	..	JT	..	0.1557	0.581588	ds.half	TGM009.A0101	PASS	..
I1089	I1089	1015, kurgan 2, burial 5, skeleton 3a	bone (long bone)	2019	NarasimhanPattersonScience2019	Context: Dates on individual(s) from same site (I0941, I1028, I1064, I1056, I1054, I1058, I1053, I1017, I1057, I1029, I1027, I1020, I0984)	3825	101	2050-1700 BCE	..	Russia_MLBA_Sintashta	Kamennyi Ambar 5 Cemetery	Russia	52.8167	60.4667	Repulldown on 3.2M snpset	1240K	1	2.097	828937	444510	F	Russia, Kamennyi Ambar 5 Cemetery Family F (2 members) (I0987 and I1089 are 2nd or 3rd degree relatives)	n/a (female)	n/a (female)	227	U5b2a1a2	[0.999,1.000]	0.064	0.011	ds.half	S1089.E1.L1	PASS	..
I3952	I3952	SP51A (StPet51, collection 6612, kurgan 1, individual 5) | SP51B (collection 6612, kurgan 1)	petrous	2019	NarasimhanPattersonScience2019	Direct: IntCal20	4667	87	2868-2577 calBCE (4120±30 BP, PSUAMS-1957)	..	Russia_Afanasievo	Altai Mountains, Yenisey River, left bank of Karasuk tributary, Karasuk III	Russia	48.8327	83.9097	Repulldown on 3.2M snpset	1240K	2	7.81	899317	490089	M	n/a (no relatives detected)	..	..	608.88	U5a1a1	[0.962,0.985]	..	..	ds.half,ds.half	S3952.E1.L1,S3953.E1.L1	PASS	..
KAG001	KAG001	8307 petrous left	petrous bone	2020	YuCell2020	Direct (WARNING TO MARINE CALIBRATE IN Intcal20; MISSING LAB CODE): IntCal13 range with fresh water reservoir effect correction	6856	40	4980-4841 calBCE (6418±21 BP)	..	Russia_Siberia_Lena_EN	Siberia, Lena river, Kachug	Russia	53.9494	105.89	Repulldown on 3.2M snpset	1240K	1	1.13654	690035	378252	M	n/a (no relatives detected)	..	BT	99.5	A8a	..	0.083	..	ds.half	KAG001.A0101	PASS	..
I13028	I13028	h 1982/7._4_Skelet I; A16-005_M034	petrous	2021	PattersonNature2021	Context: Layer date of 2456-2141 calBCE (3820±45 BP, GrN-6384) from another individual in same grave calibrated by IntCal20)	4250	115	2500-2100 BCE	..	Netherlands_LNB_BellBeaker	Zuid-Holland, Ottoland-Kromme Elleboog	Netherlands	51.874	4.868	Repulldown on 3.2M snpset	1240K	1	3.48595	847255	461009	M	n/a (no relatives detected)	..	..	233.4	H1a	[0.975,0.998]	0.131	0.407	ds.half	S13028.E1.L1	PASS	..
I4262	I4262	KZ-KAR-002 (Karagash 1994, КВ. 4Г. Grave 3)	petrous	2019	NarasimhanPattersonScience2019	Direct: IntCal20	3743	54	1881-1693 calBCE (3465±25 BP, PSUAMS-2122)	..	Kazakhstan_MLBA_Karagash	Karagash 2	Kazakhstan	48.7818	76.453	Repulldown on 3.2M snpset	1240K	1	3.111	763134	416539	M	Kazakhstan, Karagash 2 Family A (2 members) (I4778 and I4262 are father and son (but order unknown))	..	..	394	K1a+195	[0.977,0.987]	0.079	0.422	ds.half	S4262.E1.L1	PASS	..
I4776	I4776	KZ-KAN005 (Kairan I, Enclosure 5, Grave 2)	petrous	2019	NarasimhanPattersonScience2019	Direct: IntCal20	3656	46	1863-1628 calBCE (3415±20 BP, PSUAMS-2912)	..	Kazakhstan_MLBA_Kairan	Kairan	Kazakhstan	48.7418	76.9957	Repulldown on 3.2M snpset	1240K	1	4.234	773121	422606	F	n/a (no relatives detected)	n/a (female)	n/a (female)	436	U5b2a1a2	[0.988,0.996]	0.094	0.013	ds.half	S4776.E1.L1	PASS	..
I5243	I5243	TWO CODES: (1) PADN_30; (2) Burial 30 (F2157), PADN_30	petrous, tooth	2022	LazaridisAlpaslanRoodenbergScience2022	Direct: IntCal20; R_combine	4306	56	2458-2238 calBCE (3868±17 BP) [R_combine: (3885±20 BP, PSUAMS-2379); (3830±30 BP, PSUAMS-7823)]	>40 (from Mirjana Roksandic Ph.D. thesis 1999 at Simon Fraser University: Transition from Mesolithic to Neolithic in the Iron Gates Gorge: Physical Anthropology Perspective)	Serbia_IronGates_MBA	Padina	Serbia	44.5959	22.0106	Repulldown on 3.2M snpset	1240K	2	3.01336	836410	448499	M	n/a (no relatives detected)	..	..	314.185	I3a	[0.987,0.999]	0.116	0.414	ds.half,ds.half	S5243.E1.L1,S17760.Y1.E1.L1	PASS	..
I6800	I6800	TOMSK_4387 (Tomsk_4387, inv. 4387)	petrous	2019	NarasimhanPattersonScience2019	Direct: IntCal20	3656	46	1863-1628 calBCE (3415±20 BP, PSUAMS-2942)	..	Kazakhstan_MLBA_Alakul_Lisakovskiy	Lisakovskiy	Kazakhstan	52.61	62.69	Repulldown on 3.2M snpset	1240K	1	1.31555	709919	384850	F	n/a (no relatives detected)	n/a (female)	n/a (female)	94.9	H3g	[0.985,0.995]	0.093	0.01	ds.half	S6800.E1.L1	PASS	..
I3256	I3256	TRM10, skeleton [3384]	petrous	2018	OlaldeNature2018	Direct (WARNING MISSING LAB CODE): IntCal20	4063	58	2269-2027 calBCE (3722±31 BP)	..	England_BellBeaker	England, Cambridgeshire, Trumpington Meadows	United Kingdom	52.1703	0.105604	Repulldown on 3.2M snpset	1240K	1	3.819	825564	446855	M	United Kingdom, England, Cambridgeshire, Trumpington Meadows Family A (2 members) (I3255 and I3256 are 2nd or 3rd degree relatives)	R-DF13	R1b1a1b1a1a2c1	592	T2b	[0.982,0.991]	0.122	0.418	ds.half	S3256.E1.L1	PASS	..
AIG003	AIG003	AIG003.A	..	2021	GnecchiRusconeScienceAdvances2021	Direct: IntCal20 (WARNING: Missing lab code)	2234	54	386-203 calBCE (2236±24 BP)	..	Kazakhstan_Sarmatian_IA	Mangistau Region, Tupkaragan District, Taushyk Village, Aigirly Sanctuary	Kazakhstan	43.7	51.33	Repulldown on 3.2M snpset	1240K	1	1.45116	757986	423748	F	n/a (no relatives detected)	n/a (female)	n/a (female)	5.30424	U2e1b	..	0.0578322	..	..	AIG003.A0101	PASS	..
I4773	I4773	KZ-AKT-002 (Object 7, Burial enclosure 2, Grave 2)	petrous	2019	NarasimhanPattersonScience2019	Direct: IntCal20	3508	32	1613-1508 calBCE (3290±20 BP, PSUAMS-2607)	..	Kazakhstan_MLBA_Aktogai	Aktogai	Kazakhstan	46.9659	80.0347	Repulldown on 3.2M snpset	1240K	1	5.029	785762	430753	M	n/a (no relatives detected)	..	..	486	U5a1a2a	[0.994,0.999]	0.083	0.425	ds.half	S4773.E1.L1	PASS	..
I4085	I4085	ANAU1	petrous (CBD)	2019	NarasimhanPattersonScience2019	Context: Archaeological - Period	5450	289	4000-3000 BCE	..	Turkmenistan_C_TepeAnau	Turkestan, Tepe Anau	Turkmenistan	37.872	58.225	Repulldown on 3.2M snpset	1240K	1	1.294	647350	350499	M	n/a (no relatives detected)	..	..	324	H13a2a	[0.986,0.996]	0.111	0.428	ds.half	S4085.E1.L1	PASS	Xcontam=[0.009,0.023]
I1064	I1064	1010, kurgan 2, burial 8, skeleton 4	bone (long bone)	2019	NarasimhanPattersonScience2019	Direct: IntCal20	3739	55	1879-1693 calBCE (3460±20 BP, PSUAMS-2102)	..	Russia_MLBA_Sintashta	Kamennyi Ambar 5 Cemetery	Russia	52.8167	60.4667	Repulldown on 3.2M snpset	1240K	1	2.08	823009	442381	M	n/a (no relatives detected)	..	..	733	H6a1a	[0.996,1.000]	0.05	0.407	ds.half	S1064.E1.L1	PASS	Xcontam=[0.006,0.014]
I12499	I12499	659 (MOS308, Gr. 90, 1951, Кокча 3, Погреб N90, ИЭ-60-8)	petrous	2019	NarasimhanPattersonScience2019	Direct: IntCal20	3369	41	1497-1316 calBCE (3145±25 BP, PSUAMS-5284)	..	Uzbekistan_Kokcha_BA	Kokcha 3	Uzbekistan	40.54	64.99	Repulldown on 3.2M snpset	1240K	1	3.15509	789483	433386	M	n/a (no relatives detected)	..	..	266.8	U5b1e1	[0.978,0.995]	0.105	0.388	ds.half	S12499.Y1.E1.L1	PASS	..
I4321	I4321	KZ-KAZ-003 (Kazakh Mys 2015, Area 6, Grave 1)	petrous	2019	NarasimhanPattersonScience2019	Direct: IntCal20	3522	29	1621-1518 calBCE (3310±20 BP, PSUAMS-2962)	..	Kazakhstan_MLBA_KazakhMys	Kazakh Mys	Kazakhstan	46.9479	79.9881	Repulldown on 3.2M snpset	1240K	1	3.651	737321	404211	F	n/a (no relatives detected)	n/a (female)	n/a (female)	324	J1c2m	[0.984,0.992]	0.081	0.015	ds.half	S4321.E1.L1	PASS	..
chy001_noUDG.SG	chy001	Kurgan 42, Burial 1, Ind. 1	..	2018	KrzewinskaScienceAdvances2018	Direct: IntCal20	1829	47	27-210 calCE (1918±28 BP, Ua-56442)	..	Russia_LateSarmatian.SG	Orenburg Regio, Southern Urals, Cherniy Yar	Russia	51.0667	55.0667	Repulldown on 3.2M snpset	Shotgun	..	0.4914	258768	135083	F	n/a (no relatives detected)	n/a (female)	n/a (female)	..	H2a1	..	..	..	ds.minus	..	PASS	..
I15644	I15644	1762 (4, 38751)	petrous	2021	PattersonNature2021	Context: Date(s) from same site (I13469, I13467)	3950	87	2150-1850 BCE	..	Czech_EBA_Unetice	Central Bohemia, Prague 5, Prague-Stodůlky (Malá Ohrada site)	Czech Republic	50.045	14.3393	Repulldown on 3.2M snpset	1240K	1	2.16909	724721	391992	F	n/a (no relatives detected)	n/a (female)	n/a (female)	313.9	H+152	[0.973,0.993]	0.105	0.007	ss.half	S15644.Y1.E1.L1	PASS	..
I7188	I7188	MKTY_86	petrous	2021	PapacScienceAdvances2021	Direct: IntCal20	5610	24	3705-3635 calBCE (4880±20 BP, PSUAMS-4232)	..	Czech_C_Baalberge	Makotrasy	Czech Republic	50.1458	14.2214	Repulldown on 3.2M snpset	1240K	1	4.1251	864313	470493	F	n/a (no relatives detected)	n/a (female)	n/a (female)	347	N1a1a	[0.991,0.998]	0.104	0.015	ds.half	S7188.E1.L1	PASS	..
I7133	I7133	M44; Urzi44	petrous	2022	LazaridisAlpaslanRoodenbergScience2022	Direct: IntCal20	6078	64	4235-3996 calBCE (5285±25 BP, PSUAMS-4023)	adult; 35-45 yrs.	Romania_C_Bodrogkeresztur	Urziceni	Romania	47.7467	22.395	Repulldown on 3.2M snpset	1240K	1	4.83533	896333	487157	F	Romania, Urziceni Family A (3 members) (I15622 and I7133 are sisters, and both are 2nd or 3rd degree relatives of I20810)	n/a (female)	n/a (female)	215	..	[0.987,0.997]	0.112	0.012	ds.half	S7133.E1.L1	PASS	..
I0440	I0440	SVP HB 53, K. 1, gr. 1 (SVP 53, Kurgan 1, Grave 1) | Lopatino I K.3r B.2	petrous; bone (long bone); bone (long bone)	2015	PattersonNature2021 (higher coverage of previously published individual in MathiesonNature2015)	Direct: IntCal20	4720	66	2887-2636 calBCE (4180±30 BP, Beta-392492)	..	Russia_MBA_Poltavka	Samara Oblast, Volga River Valley, Sok River, Lopatino II	Russia	53.38	50.39	Repulldown on 3.2M snpset	1240K	3	4.81861	1013440	556707	M	n/a (no relatives detected)	..	..	0.994272	..	n/a (<2x)	0.042	0.377026	ds.half,ds.half,ds.half	S25025.Y1.E1.L1,S0440.E1.L1,S0440.E2.L1	PASS	..
DA134_noUDG.SG	DA134	CGG_2_016373, Sarmatian1, Chebotarev V, Sarmatian1, Chebotarev V	..	2018	DamgaardNature2018	Context: Archaeological - Period	2300	260	800 BCE - 100 CE	..	Russia_Sarmatian.SG	Caspian steppe	Russia	47.2934	39.546	Repulldown on 3.2M snpset	Shotgun	..	0.47	323697	165979	M	n/a (no relatives detected)	..	..	..	I1	..	..	..	ds.minus	..	PASS	..
BOL003_noUDG.SG	BOL003	BOL003	Tooth (inscisor)	2021	SaagMetspaluScience2021	Direct: IntCal20	4414	68	2573-2342 calBCE (3956±34 BP, UBA-41615)	..	Russia_Tver_Fatyanovo_BA.SG	Tver, Bolshnevo 3	Russia	57.7401	36.633	Repulldown on 3.2M snpset	Shotgun	..	0.964144	578759	314505	M	n/a (no relatives detected)	..	..	52.4	H41a	..	0.0770349	..	ds.minus	..	PASS	..
I4782	I4782	KZ-KAZ-004 (Kazakh Mys 2015, Area 6, Grave 1)	petrous	2019	NarasimhanPattersonScience2019	Direct: IntCal20	3609	38	1741-1549 calBCE (3370±20 BP, PSUAMS-2915)	..	Kazakhstan_MLBA_KazakhMys	Kazakh Mys	Kazakhstan	46.9479	79.9881	Repulldown on 3.2M snpset	1240K	1	4.271	770304	421088	F	n/a (no relatives detected)	n/a (female)	n/a (female)	507	U5b2b	[0.991,0.997]	0.081	0.012	ds.half	S4782.E1.L1	PASS	..
I1732	I1732	StPet3 (collection 6204, individual 7)	petrous	2018	MathiesonNature2018	Direct: IntCal20	7218	50	5372-5134 calBCE (6300±40 BP, Poz-81130)	..	Ukraine_N	Vovnigi	Ukraine	48.1333	35.0833	Repulldown on 3.2M snpset	1240K	1	2.552	732557	398566	F	Ukraine, Vovnigi Family A (3 members) (I1732-I1378 have a mother-son relationship; I1738 is a 2nd or 3rd degree of I1378)	n/a (female)	n/a (female)	542	U4b	[0.984,0.992]	0.115	0.008	ds.half	S1732.E1.L1	PASS	..
I14812	I14812	Karnut-Tomb9-_16	petrous	2022	LazaridisAlpaslanRoodenbergScience2022	Context: Archaeological - Period	4700	144	3000-2500 BCE	..	Armenia_EBA_o	Karnut Archaeological Complex	Armenia	40.783	43.95	Repulldown on 3.2M snpset	1240K	1	2.09025	692341	373949	F	n/a (no relatives detected)	n/a (female)	n/a (female)	274.6	U7b	[0.964,0.985]	0.101	0.01	ss.half	S14812.Y1.E1.L1	PASS	..
I2509	I2509	G2 (grave 2)	petrous	2018	MathiesonNature2018	Direct: IntCal20	6350	30	4449-4352 calBCE (5565±25 BP, PSUAMS-1812)	35-45	Bulgaria_C	Veliko Tarnovo, Dzhulyunitsa	Bulgaria	43.1609	25.8834	Repulldown on 3.2M snpset	1240K	1	9.232	859182	471125	F	n/a (no relatives detected)	n/a (female)	n/a (female)	749	K1a2	[0.981,0.992]	0.128	0.014	ds.half	S2509.E1.L1	QUESTIONABLE	batch.flag
N49_noUDG.SG	N49	N49	petrous	2018	FernandesScientificReports2018	Context: Date(s) from same site (N44)	4375	101	2600-2250 BCE	..	Poland_CordedWare_1.SG	Pikutkowo	Poland	52.62	18.96	Repulldown on 3.2M snpset	Shotgun	..	2.22486	917994	478942	M	n/a (no relatives detected)	..	..	..	H6a1a	..	..	..	ds.minus	..	PASS	..
I7200	I7200	PRAJIN84 (2) (Grave 84 (2))	petrous	2018	OlaldeNature2018	Context: Archaeological - Period	4250	289	2800-1800 BCE	..	Czech_EBA	Prague 5, Jinonice, Zahradnictví	Czech Republic	50.0504	14.3667	Repulldown on 3.2M snpset	1240K	1	3.50298	734643	401917	F	n/a (no relatives detected)	n/a (female)	n/a (female)	272	R1b1	[0.989,0.997]	0.12	0.009	ds.half	S7200.E1.L1	PASS	extraction.negative.flag
Aes25	Aes25	Aes25	petrous	2020	FurtwanglerNatureCommunications2020	Direct: IntCal20	4635	95	2865-2499 calBCE (4099±32 BP, BE-8681.1.1)	..	Switzerland_LN_oSteppe	Aesch	Switzerland	47.4654	7.60169	Repulldown on 3.2M snpset	1240K	1	1.55767	637132	345706	M	n/a (no relatives detected)	..	..	..	X2b+226	..	..	..	ds.half	Aes25	PASS	..
I7137	I7137	URZI75; gr. 75	petrous	2022	LazaridisAlpaslanRoodenbergScience2022	Direct: IntCal20	5972	45	4157-3966 calBCE (5215±25 BP, PSUAMS-4230)	Child; 9-12 yrs.	Romania_C_Bodrogkeresztur	Urziceni	Romania	47.7467	22.395	Repulldown on 3.2M snpset	1240K	1	4.5072	877294	477556	M	Romania, Urziceni Family B (2 members) (I18117 and I7137 are 1st degree relatives)	..	..	148	..	[0.981,0.992]	0.073	0.417	ds.half	S7137.E1.L1	PASS	..
BOT14	BOT14	Botai Excavation 14, 1983	..	2018	JeongNatureEcologyEvolution2019	Direct: IntCal20; R_combine	5337	102	3517-3111 calBCE (4603±40 BP) [R_combine: (4598±46 BP, UBA-32662); (4620±80 BP, OxA-4316)]	..	Kazakhstan_Botai_Eneolithic	Botai	Kazakhstan	53.1667	67.6667	1240K pulldown padded to 3.2M snpset	1240K	..	1.3999	741561	401786	M	n/a (no relatives detected)	..	..	..	K1b2	..	..	..	..	..	PASS	..
pcw361_noUDG.SG	pcw361	post253/E	petrous	2020	LinderholmNatureScientificReports2020	Context (WARNING MISSING LAB CODE): date from same site of 2469-2211 calBCE (3890±35 BP), carlibrated as IntCal20)	4300	87	2500-2200 BCE	..	Poland_Southeast_CordedWare.SG	Southeastern Poland, Łubcze	Poland	50.4561	23.6619	Repulldown on 3.2M snpset	Shotgun	1	1.19856	922191	480904	M	n/a (no relatives detected)	..	..	483.988	K1a4b	..	..	..	ds.minus	pcw361	PASS	..
ARM003	ARM002	ARM001.A0101, Kaps	tooth (molar)	2019	WangNatureCommunications2019	Direct: IntCal20; R_combine	5163	76	3356-3102 calBCE (4517±20 BP) [R_combine: (4475±30 BP, KIA-44692); (4545±25 BP, KIA-44693)]	..	Armenia_EBA_KuraAraxes_dup.ARM002	South Caucasus mountains, Kaps	Armenia	40.8667	43.7167	Repulldown on 3.2M snpset	1240K	..	1.47816	696551	382055	M	n/a (no relatives detected)	..	G2b	..	K3	..	..	..	half	..	PASS	..
SUC005	SUC005	#6	petrous	2020	MarcusNatureCommunications2020	Direct: IntCal20	4146	50	2288-2136 calBCE (3774±20 BP, MAMS-38298)	..	Italy_Sardinia_EBA	Sardinia, Porto Torres, SAS, Su Crucifissu Mannu, t.16	Italy	40.8103	8.44418	Repulldown on 3.2M snpset	1240K	1	1.6116	777500	422569	M	n/a (no relatives detected)	..	..	292.3	K1a4a1	[0.98,1.00]	0.16	..	ds.half	SUC005.A0101	PASS	..
STB001	STB001	8315 petrous right	petrous bone	2020	YuCell2020	Direct (WARNING TO MARINE CALIBRATE IN Intcal20; MISSING LAB CODE): IntCal13 range with fresh water reservoir effect correction	4604	80	2854-2576 calBCE (4719±20 BP)	..	Russia_Siberia_Lena_EBA	Siberia, Lower Lena river, Zhigalovo	Russia	54.8	105.133	Repulldown on 3.2M snpset	1240K	1	1.94453	849567	461902	M	n/a (no relatives detected)	..	CT	331.9	C4	..	0.085	..	ds.half	STB001.A0101	PASS	..
DA3_noUDG.SG	DA3	CGG_2_016455, St.Pet. 64, Grishkin Log 1	..	2018	DamgaardNature2018	Context: Archaeological - Period	2850	58	1000-800 BCE	..	Russia_Tagar.SG	Siberia, Tungus & Eastern Steppe	Russia	54.6758	90.8536	Repulldown on 3.2M snpset	Shotgun	..	0.564	426685	221780	F	n/a (no relatives detected)	n/a (female)	n/a (female)	..	N9a9	..	..	..	ds.minus	..	PASS	..
I10111	I10111	TOMSK_4377 (Tomsk_4377, inv. 4377)	petrous	2019	NarasimhanPattersonScience2019	Direct: IntCal20	3396	27	1498-1409 calBCE (3165±20 BP, PSUAMS-6971)	..	Kazakhstan_Shoendykol_MLBA_Fedorovo	Shoendykol	Kazakhstan	50.82	75.6	Repulldown on 3.2M snpset	1240K	1	4.66962	820006	447496	M	n/a (no relatives detected)	..	..	199	U2e1h	[0.991,0.998]	0.124	0.421	ds.half	S10111.E1.L1	PASS	..
I4075	I4075	skeleton 243-M15	petrous	2018	OlaldeNature2018	Direct: IntCal20	3950	44	2127-1933 calBCE (3635±20 BP, PSUAMS-2337)	..	Netherlands_BellBeaker	Noord-Holland, Oostwoud, De Tuithoorn	Netherlands	52.7336	5.09618	Repulldown on 3.2M snpset	1240K	1	4.036	769394	420721	F	n/a (no relatives detected)	n/a (female)	n/a (female)	411	H5a1	[0.982,0.993]	0.088	0.014	ds.half	S4075.E1.L1	PASS	..
I6264	I6264	MONM_NBP027 (Burial 4)	petrous (CBD)	2021	WangNature2021	Direct: IntCal20	3275	43	1401-1235 calBCE (3055±20 BP, PSUAMS-3112)	..	Mongolia_LBA_CenterWest_4	Bayankhongor aimag, Khar Sairiin Am, Khirigsuur	Mongolia	45.9185	100.833	Repulldown on 3.2M snpset	1240K	1	1.812	766594	416280	F	n/a (no relatives detected)	n/a (female)	n/a (female)	283.389	A8a1	[0.977,0.994]	0.087	..	ds.half	S6264.E1.L1	PASS	..
I17913	I17913	3559; OS002	petrous	2022	LazaridisAlpaslanRoodenbergScience2022	Context: Archaeological - Period	3900	87	2100-1800 BCE	Infans II	Serbia_BA_Maros	Ostojicevo	Serbia	45.8881	20.1667	Repulldown on 3.2M snpset	1240K	1	2.70431	656827	361164	F	n/a (no relatives detected)	n/a (female)	n/a (female)	256.5	H4a1a	[0.983,0.997]	0.09	0.016297	ds.half	S17913.Y1.E1.L1	PASS	..
I13599	I13599	Karnut 2017, Tomb 9, _ 9	petrous	2022	LazaridisAlpaslanRoodenbergScience2022	Direct: IntCal20	4337	49	2466-2297 calBCE (3900±25 BP, PSUAMS-6818)	..	Armenia_EBA_KuraAraxes	Karnut Archaeological Complex	Armenia	40.783	43.95	Repulldown on 3.2M snpset	1240K	1	3.35282	821261	446430	F	n/a (no relatives detected)	n/a (female)	n/a (female)	324.2	U1a1a	[0.990,0.999]	0.191	0.01	ds.half	S13599.E1.L1	PASS	..
I23211	I23211	P7491 (6338)	petrous	2021	PattersonNature2021	Context: Archaeological - Period	3900	87	2100-1800 BCE	..	Serbia_BA_Maros	North Banat, Čoka, Ostojicevo	Serbia	45.8881	20.1667	Repulldown on 3.2M snpset	1240K	1	8.18	839516	464209	F	n/a (no relatives detected)	n/a (female)	n/a (female)	123.2	U5a1a1	[0.984,0.999]	0.071	0.014	ds.half	S23211.Y1.E1.L1	PASS	..
I7186	I7186	MKTY_20	petrous	2021	PapacScienceAdvances2021	Direct: IntCal20	5713	63	3933-3655 calBCE (4990±25 BP, PSUAMS-4231)	..	Czech_C_Baalberge	Makotrasy	Czech Republic	50.1458	14.2214	Repulldown on 3.2M snpset	1240K	1	4.04772	867308	472807	F	n/a (no relatives detected)	n/a (female)	n/a (female)	310	T2c1d1	[0.996,0.999]	0.079	0.015	ds.half	S7186.E1.L1	PASS	..
kzb007_noUDG.SG	kzb007	Kurgan 23, Burial 4 (right)	..	2018	KrzewinskaScienceAdvances2018	Direct: IntCal20	3672	62	1873-1623 calBCE (3422±30 BP, Ua-56447)	..	Russia_Srubnaya_Alakul.SG	Republic of Bashkorstan, Near Usmanovo village, Kazburun 1	Russia	54.07	55.544	Repulldown on 3.2M snpset	Shotgun	..	2.43822	852429	443346	M	n/a (no relatives detected)	..	..	..	U5a1	..	..	..	ds.minus	..	PASS	..
DA5_noUDG.SG	DA5	CGG_2_016457, St.Pet. 66, Grishkin Log 1	..	2018	DamgaardNature2018	Context: Archaeological - Period	2850	58	1000-800 BCE	..	Russia_Tagar.SG	Siberia, Tungus & Eastern Steppe	Russia	54.6758	90.8536	Repulldown on 3.2M snpset	Shotgun	..	0.485	367107	189938	M	n/a (no relatives detected)	..	..	..	W1c	..	..	..	ds.minus	..	PASS	..
I2367	I2367	GEN13a | GEN_13a (GEN13a, Grave 124.)	petrous	2017	LipsonNature2017	Direct: IntCal20	5085	115	3333-2928 calBCE (4440±35 BP, Poz-88228)	..	Hungary_LateC_Baden	Budakalász, Luppa csárda	Hungary	47.6209	19.0449	Repulldown on 3.2M snpset	1240K	1	2.649	819018	438479	M	n/a (no relatives detected)	..	..	..	HV	..	..	..	ds.half	S2367.L1	PASS	X-contam=0.008
I6365	I6365	MONU_712 (AT_712, Slab grave)	petrous (CBD)	2021	WangNature2021	Direct: IntCal20	2744	8	809-779 calBCE (2610±20 BP, PSUAMS-7282)	..	Mongolia_EIA_SlabGrave_1	Khuvsgul aimag, Burentogtoh sum, Uushigiin uvur, Slab Burial 1	Mongolia	49.656	99.927	Repulldown on 3.2M snpset	1240K	2	2.41931	762732	418008	M	n/a (no relatives detected)	..	N1a1a1a1a-M1999	73.6551	D4o1	[0.985,0.997]	..	..	ds.half,ds.half	S6365.E1.L1,S6365.E1.L2	PASS	..
I2165	I2165	Merich4 (burial mound N 1, Kairyaka necropolis, individual N 6)	petrous	2018	MathiesonNature2018	Direct: IntCal20	4910	43	3072-2895 calBCE (4340±30 BP, Beta-432797)	..	Bulgaria_EBA_o2	Merichleri, Kairyaka necropolis	Bulgaria	42.1329	25.4963	Repulldown on 3.2M snpset	1240K	1	5.55	839875	457568	M	n/a (no relatives detected)	..	..	1230	T2	[0.989,0.995]	0.145	0.418	ds.half	S2165.E1.L1	PASS	..
I4893	I4893	feature 552 / Grave 17	petrous	2018	OlaldeNature2018	Direct: IntCal20	6345	31	4446-4347 calBCE (5550±20 BP, PSUAMS-2850)	..	Czech_N	Prague 8, Kobylisy, Ke Stírce Street	Czech Republic	50.1217	14.457	Repulldown on 3.2M snpset	1240K	1	5.311	819662	447675	M	n/a (no relatives detected)	..	..	201	U5b1+16189+@16192	[0.986,0.996]	0.082	0.432	ds.half	S4893.E1.L1	PASS	..
I0117	I0117	ESP29	tooth	2015	MathiesonNature2015 (1240k of same same sample with 390k in HaakLazaridis2015)	Direct: IntCal20	4092	58	2276-2037 calBCE (3743±25 BP, MAMS-21496)	..	Germany_EBA_Unetice	Esperstedt	Germany	51.42	11.68	1240K pulldown padded to 3.2M snpset	1240K	3	1.902	842419	472265	F	Germany, Esperstedt Family A (2 members) (I0117-I0114 are a 1st degree relatives)	n/a (female)	n/a (female)	95.5691	I3a	[0.967,0.989]	..	..	ds.plus,ds.half,ds.plus	S0117.L1,S0819.L1,S1219.L1	PASS	..
I7278	I7278	BRAN_71 (Grave 71, 31677)	petrous	2018	OlaldeNature2018	Direct: IntCal20	4333	49	2462-2298 calBCE (3890±20 BP, PSUAMS-4349)	..	Czech_BellBeaker	Brandýsek	Czech Republic	50.19	14.158	Repulldown on 3.2M snpset	1240K	1	3.56754	779231	425273	M	Czech Republic, Brandysek Family A (2 members) (I7271-I7278 have a sibling relationship [brothers])	..	..	173	U4a	[0.983,0.993]	0.08	0.422	ds.half	S7278.E1.L1	PASS	Xcontam=[0.005,0.011]
I7136	I7136	URZI58; gr. 58	petrous	2022	LazaridisAlpaslanRoodenbergScience2022	Direct: IntCal20	6074	66	4233-3994 calBCE (5280±25 BP, PSUAMS-4342)	adult; 35-50 yrs.	Romania_C_Bodrogkeresztur	Urziceni	Romania	47.7467	22.395	Repulldown on 3.2M snpset	1240K	1	4.84783	898332	488725	M	n/a (no relatives detected)	..	..	177	..	[0.988,0.996]	0.094	0.414	ds.half	S7136.E1.L1	PASS	..
TORTF.SG	TORTF	TORTF26_AMIS_2_02257	petrous	2021	SeguinOrlandoCurrBio2021	Direct: IntCal20	3861	32	2008-1825 calBCE (3565±15 BP, UCAIMS-223207)	..	France_LaClape_LN_EBA_Veraza_oSteppe.SG	La Clape, Grotte des Tortues	France	43.1498	3.06054	Repulldown on 3.2M snpset	Shotgun	4	�1.041065	729552	377823	F	n/a (no relatives detected)	n/a (female)	n/a (female)	114.453	H6a1a	[0.957,1]	..	..	ds.half,ds.half,ds.half,ds.half	TORTF_AMIS_2_02257_U_i12_lr12,TORTF_AMIS_2_02257_U_i32_lr12,TORTF_AMIS_2_02257_U_i41_lr21,TORTF_AMIS_2_02257_U_i67_lr21	PASS	..
R22.SG	R22	Su Crocefissu; T.16; c.2; IND. D	petrous	2019	AntonioGaoMootsScience2019	Direct: IntCal20	3868	38	2015-1826 calBCE (3570±20 BP, UCIAMS-198885)	..	Italy_Sardinia_C_BA.SG	Sardinia, Su Crocefissu	Italy	40.8101	8.44221	Repulldown on 3.2M snpset	Shotgun	..	0.815767	632558	327426	F	n/a (no relatives detected)	n/a (female)	n/a (female)	..	HV0a	..	..	..	half	..	PASS	..
I20809	I20809	P6238; 35	petrous	2022	LazaridisAlpaslanRoodenbergScience2022	Context: Archaeological - Period and genetic clustering and other dates at site	5950	289	4500-3500 BCE	adult; 25-50 yrs.	Romania_C_Bodrogkeresztur	Urziceni	Romania	47.7467	22.395	Repulldown on 3.2M snpset	1240K	1	3.888	867574	465644	F	Urziceni Family F (2 Members) (I23118-I20809 are mother-daughter)	n/a (female)	n/a (female)	112.2	HV11	[0.988,1.000]	0.239	0.014	ss.half	S20809.Y1.E1.L1	PASS	..
I12486	I12486	646 (MOS290, IE-IO-33, Геоксюр 1 .......3. N6 .. Гол...)	petrous	2019	NarasimhanPattersonScience2019	Context: Date(s) from same site (I8502, I8504, I8510, I8525, I8534)	5050	173	3400-2800 BCE	..	Turkmenistan_C_Geoksyur	Geoksyur	Turkmenistan	37.1907	61.0343	Repulldown on 3.2M snpset	1240K	1	3.1138	771874	425941	F	Turkmenistan, Geoksyur Family C (2 members) (I12486-I8534 have a mother-daughter relationship)	n/a (female)	n/a (female)	273.199	J1b1a1	[0.984,0.997]	0.16	0.008	ds.half	S12486.Y1.E1.L1	PASS	..
I6791	I6791	TOMSK_4341 (Tomsk_4341, inv. 4341)	petrous	2019	NarasimhanPattersonScience2019	Direct: IntCal20	3674	52	1870-1631 calBCE (3425±20 BP, PSUAMS-2923)	..	Kazakhstan_Maitan_MLBA_Alakul	Maitan	Kazakhstan	50.09	74.44	Repulldown on 3.2M snpset	1240K	1	4.43185	845928	462516	F	n/a (no relatives detected)	n/a (female)	n/a (female)	114	T1a1	[0.992,0.999]	0.069	0.015	ds.half	S6791.E1.L1	PASS	..
GRG032	GRG032	GLN 248	petrous	2020	RivollatScienceAdvance2020	Direct: IntCal20	6088	70	4310-3994 calBCE (5303±40 BP, Ly-12933)	..	France_MN	Yonne, Gurgy "les Noisats"	France	47.97	3.56	Repulldown on 3.2M snpset	1240K	1	1.61836	723723	405417	F	n/a (no relatives detected)	n/a (female)	n/a (female)	..	K1a+195	..	0.1105	0.019623	ds.half	GRG032.A0102	PASS	..
I6347	I6347	MONM_SKTB1 (tolgoi-G-1)	petrous (CBD)	2021	WangNature2021	Direct: IntCal20	3295	38	1414-1280 calBCE (3080±20 BP, PSUAMS-3113)	..	Mongolia_LBA_CenterWest_4	Uvs aimag, Züünkhangai sum, Savaa Khar	Mongolia	49.3064	95.4486	Repulldown on 3.2M snpset	1240K	2	5.42458	834448	458551	F	n/a (no relatives detected)	n/a (female)	n/a (female)	172.518	K2a5b	[0.975,0.991]	..	..	ds.half,ds.half	S6347.E1.L1,S6347.E1.L2	PASS	..
I4312	I4312	UZ-JAR-001 (Jarkutan 4a 1976, Grave 401)	petrous	2019	NarasimhanPattersonScience2019	Direct: IntCal20	3609	38	1741-1549 calBCE (3370±20 BP, PSUAMS-2516)	..	Uzbekistan_Dzharkutan_BA_1	Dzharkutan	Uzbekistan	37.75	67	Repulldown on 3.2M snpset	1240K	1	1.89	661794	357872	F	n/a (no relatives detected)	n/a (female)	n/a (female)	157	HV2a	[0.986,0.994]	0.155	0.012	ds.half	S4312.E1.L1	PASS	..
I6794	I6794	TOMSK_4347 (Tomsk_4347, inv. 4347)	petrous	2019	NarasimhanPattersonScience2019	Direct: IntCal20	3715	59	1876-1687 calBCE (3445±20 BP, PSUAMS-2926)	..	Kazakhstan_Maitan_MLBA_Alakul	Maitan	Kazakhstan	50.09	74.44	Repulldown on 3.2M snpset	1240K	1	4.08714	844201	460812	M	n/a (no relatives detected)	..	..	173	U4b1a1a1	[0.988,0.996]	0.087	0.42	ds.half	S6794.E1.L1	PASS	..
I5743	I5743	Grave MD.4	petrous	2022	LazaridisAlpaslanRoodenbergScience2022	Direct: IntCal20	4924	43	3081-2907 calBCE (4365±25 BP, PSUAMS-3110)	adult	Turkey_EBA	Devret Höyük (Black Sea, Amasya, Suluova, Kanatpınar)	Turkey	40.69	35.56	Repulldown on 3.2M snpset	1240K	1	4.122	687296	375117	F	n/a (no relatives detected)	n/a (female)	n/a (female)	254.374	W3a1	[0.976,0.992]	0.156	..	ds.half	S5743.E1.L1	PASS	..
I7196	I7196	PRAJIN59	petrous	2018	OlaldeNature2018	Context: Archaeological - Period	4250	289	2800-1800 BCE	..	Czech_EBA	Prague 5, Jinonice, Zahradnictví	Czech Republic	50.0504	14.3667	Repulldown on 3.2M snpset	1240K	1	2.32376	705671	384342	M	n/a (no relatives detected)	..	..	289	K1a+195	[0.995,1.000]	0.115	0.429	ds.half	S7196.E1.L1	PASS	extraction.negative.flag
I10110	I10110	TOMSK_4376 (Tomsk_4376, inv. 4376)	petrous	2019	NarasimhanPattersonScience2019	Context: Archaeological - Period	3100	144	1400-900 BCE	..	Kazakhstan_Shoendykol_MLBA_Fedorovo	Shoendykol	Kazakhstan	50.82	75.6	Repulldown on 3.2M snpset	1240K	1	3.75689	813618	443589	F	n/a (no relatives detected)	n/a (female)	n/a (female)	277	U2e2a1d	[0.986,0.995]	0.119	0.01	ds.half	S10110.E1.L1	PASS	..
MX210	MX210	124823	petrous	2020	FurtwanglerNatureCommunications2020	Context: Date(s) from same site (MX212, RA42, MX150, MX183, MX182, MX219, MX213, RA43, MX187, MX211, RA45, RA44, MX299)	4950	231	3400-2600 BCE	..	Switzerland_LN	Oberbipp Horgen	Switzerland	47.2621	7.65984	Repulldown on 3.2M snpset	1240K	1	1.44068	641807	355622	M	n/a (no relatives detected)	..	..	..	K1a2b	..	..	..	ds.half	MX210	PASS	..
BRE013	BRE013	BRE013.A	..	2021	GnecchiRusconeScienceAdvances2021	Direct: IntCal20 (WARNING: Missing lab code)	1716	38	132-323 calCE (1821±21 BP)	..	Kazakhstan_Berel_IA	Central Kazakhstan, Berel Necropolis, object 68, no. 2	Kazakhstan	49.33	85.79	Repulldown on 3.2M snpset	1240K	1	3.39051	962419	518588	M	n/a (no relatives detected)	..	..	107.366	D4j8	..	0.0575313	..	..	BRE013.A0101	PASS	..
KZL001	KZL001	KZL001.A	..	2021	GnecchiRusconeScienceAdvances2021	Direct: IntCal20 (WARNING: Missing lab code)	2585	81	776-481 calBCE (2491±33 BP)	..	Kazakhstan_Tasmola_EIA	Karaganda Region, Aktogay District, Mount Begazy on the right bank of Karatal River, Kyzyl, mound 4, left	Kazakhstan	48.28	75.36	Repulldown on 3.2M snpset	1240K	1	1.96934	855142	459595	F	Karaganda Region, Aktogay District, Mount Begazy on the right bank of Karatal River, Kyzyl, mound 4, left Family A (2 members) (1d: KZL003-KZL001)	n/a (female)	n/a (female)	134.969	I1a1	..	0.0977104	..	..	KZL001.A0101	PASS	..
I7045	I7045	HUNG499 (grave 1)	petrous	2018	OlaldeNature2018	Direct: IntCal20	4231	58	2440-2201 calBCE (3835±20 BP, PSUAMS-4040)	..	Hungary_EBA_BellBeaker	Szigetszentmiklós-Üdülősor	Hungary	47.43	19.052	Repulldown on 3.2M snpset	1240K	1	3.96763	754200	413023	F	n/a (no relatives detected)	n/a (female)	n/a (female)	445	T2c1d+152	[0.990,0.996]	0.086	0.009	ds.half	S7045.E1.L1	PASS	..
I7042	I7042	HUNG496 (grave 244)	petrous	2018	OlaldeNature2018	Direct: IntCal20	6086	60	4239-4046 calBCE (5300±25 BP, PSUAMS-4035)	..	Hungary_MN	Szigetszentmiklós-Üdülősor	Hungary	47.43	19.052	Repulldown on 3.2M snpset	1240K	1	4.31057	767696	420250	M	n/a (no relatives detected)	..	..	493	H	[0.988,0.997]	0.082	0.423	ds.half	S7042.E1.L1	PASS	..
TAL003	TAL003	TAL003.A	..	2021	GnecchiRusconeScienceAdvances2021	Context: Historical - period (Tasmolinskaya culture)	2550	58	700-500 BCE	..	Kazakhstan_Tasmola_EIA	Central Kazakhstan, Nurken Village, Taldy II, mound 4	Kazakhstan	49.09	75.85	Repulldown on 3.2M snpset	1240K	1	3.01055	942357	506682	M	Central Kazakhstan, Nurken Village, Taldy II, mound 4 Family A (2 members) (son-father: TAL004-TAL003)	..	..	93.6143	U5a1f1	..	0.0668881	..	..	TAL003.A0101	PASS	..
DA19_noUDG.SG	DA19	CGG_2_015361, PD51, Karaterekh, Burial 1, Maiskij rajon	..	2018	DamgaardNature2018	Direct: IntCal20	2631	87	810-542 calBCE (2555±46 BP, UBA-31144)	..	Kazakhstan_CentralSaka_o2.SG	Tian Shan, Central Steppe	Kazakhstan	43.0686	68.2489	Repulldown on 3.2M snpset	Shotgun	..	0.469	330974	170759	M	n/a (no relatives detected)	..	..	..	U7a4	..	..	..	ds.minus	..	PASS	..
I4894	I4894	feature 552 / Grave 18	petrous	2018	OlaldeNature2018	Direct: IntCal20	6371	38	4494-4361 calBCE (5610±20 BP, PSUAMS-2851)	..	Czech_N	Prague 8, Kobylisy, Ke Stírce Street	Czech Republic	50.1217	14.457	Repulldown on 3.2M snpset	1240K	1	4.046	816323	443149	F	n/a (no relatives detected)	n/a (female)	n/a (female)	199	U8b1b1	[0.994,1.000]	0.099	0.009	ds.half	S4894.E1.L1	PASS	..
I1497	I1497	HUNG353, CO1	petrous	2014	MathiesonNature2015 (capture of same sample shotgunned in Gamba2014)	Direct: IntCal20	5019	100	3320-2922 calBCE (4421±27 BP, MAMS-14825)	..	Hungary_LateC_Baden	Apc-Berekalya I	Hungary	47.167	19.833	Repulldown on 3.2M snpset	1240K	1	4.563	813341	443915	F	n/a (no relatives detected)	n/a (female)	n/a (female)	445	H	[0.983,0.994]	0.112	0.012	ds.half	S1497.E1.L1	PASS	..
I6233	I6233	MONU_138 (AT_138, Grave #49, Burial 1)	petrous (CBD)	2021	WangNature2021	Direct: IntCal20	2225	50	370-197 calBCE (2210±20 BP, PSUAMS-7272)	..	Mongolia_EIA_Sagly_4	Uvs aimag, Ulaangom sum, Chandman Uul, Ulaangom cemetery, Grave #49, Burial 1	Mongolia	49.96	92.05	Repulldown on 3.2M snpset	1240K	1	4.592	818400	446674	M	n/a (no relatives detected)	..	R1a1a1b2a2-Z2121	626.116	F1b1+@152	[0.99,0.999]	0.062	..	ds.half	S6233.E1.L1	PASS	..
I11735	I11735	Mereke, Kurgan 1, Burial 2 (added)	petrous	2019	NarasimhanPattersonScience2019	Direct: IntCal20	4328	51	2460-2296 calBCE (3885±20 BP, PSUAMS-4901)	..	Kazakhstan_Mereke_MBA	Mereke, Taskala district, Zapadno-Kazahstanskaya Oblast	Kazakhstan	50.7702	49.34	Repulldown on 3.2M snpset	1240K	1	4.72492	784335	423107	M	n/a (no relatives detected)	..	..	1193	I1b	[0.992,0.999]	0.0915	0.418	ds.half	S11735.E1.L1	PASS	..
KHI001	KHI001	AT-398	Tooth	2020	JeongCell2020	Direct: IntCal20	2930	43	1104-904 calBCE (2828±28 BP, OxA-36227)	..	Mongolia_Khovd_MLBAXiongnuLateMedieval_o	Khovd, Khoit Tsenkher, Tarvagatain Am	Mongolia	47.06	91.8425	Repulldown on 3.2M snpset	1240K	1	1.26826	683632	376986	M	n/a (no relatives detected)	..	..	..	R11	..	..	..	ds.half	KHI001.A0101	PASS	..
I7199	I7199	PRAJIN84 (1) (Grave 84 (1))	petrous	2018	OlaldeNature2018	Direct: IntCal20	4039	47	2197-1983 calBCE (3700±25 BP, PSUAMS-3886)	..	Czech_EBA	Prague 5, Jinonice, Zahradnictví	Czech Republic	50.0504	14.3667	Repulldown on 3.2M snpset	1240K	1	3.86595	772648	422263	M	n/a (no relatives detected)	..	..	292	J1c3a	[0.991,0.999]	0.093	0.423	ds.half	S7199.E1.L1	PASS	extraction.negative.flag
I23206	I23206	P7486 (6344)	petrous	2021	PattersonNature2021	Context: Archaeological - Period	3900	87	2100-1800 BCE	..	Serbia_Mokrin_EBA_Maros	North Banat, Kikinda, Mokrin	Serbia	45.9347	20.4044	Repulldown on 3.2M snpset	1240K	1	7.056	865983	477464	F	n/a (no relatives detected)	n/a (female)	n/a (female)	139.7	H+152	[0.960,0.985]	0.112	0.013	ds.half	S23206.Y1.E1.L1	PASS	..
CBT016	CBT016	Grave 16, 894-5819	petrous	2020	SkourtaniotiCell2020	Direct: IntCal20	5538	43	3651-3528 calBCE (4828±29 BP, MAMS-41634)	..	Turkey_CamlibelTarlasi_LateC	Çorum Province, Çamlıbel Tarlası	Turkey	40.0197	34.5861	Repulldown on 3.2M snpset	1240K	1	1.35608	718592	385011	F	Turkey, �orum Province, �aml�bel Tarlas� Family B (3 members) (CBT002, CBT016, and CBT017 are all 1st degree relatives)	n/a (female)	n/a (female)	..	K1a3	[0.97,1]	0.1	..	ds.half	..	PASS	..
KDC002	KDC002	KDC002.A0101, BZNK-300/1, Kudachurt, kurgan 14, grave 50	petrous	2019	WangNatureCommunications2019	Context: Archaeological - Period	3750	58	1900-1700 BCE	..	Russia_North_Caucasus_MBA	Piedmont/mountains, Kudachurt	Russia	43.354	43.7219	Repulldown on 3.2M snpset	1240K	..	1.68918	680510	371223	F	n/a (no relatives detected)	n/a (female)	n/a (female)	..	HV1a1	..	..	..	half	..	PASS	..
I6796	I6796	TOMSK_4351 (Tomsk_4351, inv. 4351)	petrous	2019	NarasimhanPattersonScience2019	Direct: IntCal20	3761	43	1882-1745 calBCE (3485±20 BP, PSUAMS-2928)	..	Kazakhstan_Maitan_MLBA_Alakul	Maitan	Kazakhstan	50.09	74.44	Repulldown on 3.2M snpset	1240K	1	2.99218	801368	435753	F	n/a (no relatives detected)	n/a (female)	n/a (female)	106	T2b34	[0.995,1.000]	0.098	0.012	ds.half	S6796.E1.L1	PASS	..
I15620	I15620	TWO CODES: (1) 1736, 32; (2) P7331, 32	petrous	2022	LazaridisAlpaslanRoodenbergScience2022	Context: Archaeological - Period and genetic clustering and other dates at site	5950	289	4500-3500 BCE	adult; 23-39 yrs.	Romania_C_Bodrogkeresztur	Urziceni	Romania	47.7467	22.395	Repulldown on 3.2M snpset	1240K	2	3.42026	878598	475982	M	n/a (no relatives detected)	..	..	484.656	H1	..	..	0.392241	ds.half,ss.half	S23124.Y1.E1.L1,S15620.Y1.E1.L1	PASS	..
I7032	I7032	MONU_475 (AT_475, Grave #1)	petrous	2021	WangNature2021	Direct: IntCal20	2849	40	981-832 calBCE (2765±20 BP, PSUAMS-4004)	..	Mongolia_EIA_SlabGrave_1	Khentii, Batshireet sum, Tugsiin uvdug Tomb 1	Mongolia	48.6925	110.193	Repulldown on 3.2M snpset	1240K	1	4.6525	877596	476169	F	n/a (no relatives detected)	n/a (female)	n/a (female)	527	C4a2a1	[0.959,0.983]	0.054	0.012	ds.half	S7032.E1.L1	PASS	..
I23212	I23212	P7492 (6345)	petrous	2021	PattersonNature2021	Context: Archaeological - Period	3900	87	2100-1800 BCE	..	Serbia_Mokrin_EBA_Maros	North Banat, Kikinda, Mokrin	Serbia	45.9347	20.4044	Repulldown on 3.2M snpset	1240K	1	7.028	834491	460870	F	n/a (no relatives detected)	n/a (female)	n/a (female)	124.6	U5a1b1	[0.953,0.981]	0.077	0.014	ds.half	S23212.Y1.E1.L1	PASS	..
I7205	I7205	RDVS_02/80	petrous	2018	OlaldeNature2018	Context: Archaeological - Period	4200	144	2500-2000 BCE	..	Czech_BellBeaker	Radosevice	Czech Republic	50.4103	14.0746	Repulldown on 3.2M snpset	1240K	1	3.52301	755071	411964	M	n/a (no relatives detected)	..	..	203	H10+(16093)	[0.986,0.996]	0.109	0.425	ds.half	S7205.E1.L1	PASS	extraction.negative.flag
HAN002_noUDG.SG	HAN002	HAN002	Tooth (premolar)	2021	SaagMetspaluScience2021	Direct: IntCal20	4605	98	2861-2492 calBCE (4083±33 BP, UBA-41618)	..	Russia_Moscow_Fatyanovo_BA.SG	Moscow, Khanevo	Russia	55.6364	35.8997	Repulldown on 3.2M snpset	Shotgun	..	1.10485	650007	348045	M	n/a (no relatives detected)	..	..	63.4	U5a1a1	..	0.0683206	..	ds.minus	..	PASS	..
C3344	C3344	C3344	Bone	2022	KumarFuScience2022	Direct (WARNING: NO UNCALIBRATED DATE OR LAB CODE)	4131	64	2292-2069 calBCE	..	China_Xinjiang_Songshugou_BA	Xinjiang, Aletai Region, Jimunai (Jeminay) County, Songshugou	China	47.44	85.87	Native Pulldown on 3.2M snpset	1240K	1	..	788002	455981	F	n/a (no relatives detected)	n/a (female)	n/a (female)	433	R1b	..	0.037	..	ds.half	L7022	PASS	..
I2365	I2365	GEN_11a (GEN_11a, Grave 452) | LP16.6=GEN_11a (Grave 452)	petrous	2018	OlaldeNature2018	Direct: IntCal20; R_combine	4299	62	2459-2209 calBCE (3865±22 BP) [R_combine: (3858±32 BP, DeA-6762); (3871±29 BP, DeA-7220)]	..	Hungary_EBA_BellBeaker	Budapest-Békásmegyer	Hungary	47.5992	19.0546	1240K pulldown padded to 3.2M snpset	1240K	2	3.218	903336	486179	M	n/a (no relatives detected)	..	..	115.496	V3	[0.976,0.996]	..	..	..,..	S2365.L1,S3539.L2	PASS	..
I5514	I5514	Grave 6	petrous	2018	OlaldeNature2018	Direct: IntCal20	4155	49	2287-2140 calBCE (3780±20 BP, PSUAMS-2864)	..	Czech_BellBeaker	Prague 5, Jinonice, Butovická Street	Czech Republic	50.0504	14.3667	Repulldown on 3.2M snpset	1240K	1	5.164	843550	457913	M	n/a (no relatives detected)	..	..	207	T2b+152	[0.996,1.000]	0.085	0.432	ds.half	S5514.E1.L1	PASS	..
RISE548_noUDG.SG	RISE548	Kurgan 1, grave 6	tooth	2015	AllentoftNature2015	Context: Archaeological - Period	4850	231	3300-2500 BCE	..	Russia_Kalmykia_EBA_Yamnaya.SG	Temrta IV	Russia	46.539	43.699	Repulldown on 3.2M snpset	Shotgun	1	1.089	706143	395074	M	n/a (no relatives detected)	..	..	..	U4	..	..	..	ds.minus	RISE548	PASS	..
I11538	I11538	Chanchar, Kurgan 2, Burial 1	petrous	2019	NarasimhanPattersonScience2019	Direct: IntCal20	3614	37	1741-1613 calBCE (3375±20 BP, PSUAMS-5722)	..	Kazakhstan_Chanchar_MBA	Chanchar	Kazakhstan	50.6687	57.7186	Repulldown on 3.2M snpset	1240K	1	4.53434	732908	394397	F	n/a (no relatives detected)	n/a (female)	n/a (female)	913.9	U5b2b	[0.98,0.996]	0.126	0.008	ds.half	S11538.E1.L1	PASS	..
I12973	I12973	702 (1-055-3)	petrous	2021	WangNature2021	Direct: IntCal20	3226	56	1388-1133 calBCE (3020±25 BP, UCIAMS-226529, PSUG-5432)	..	Mongolia_BA_1	Bulgan, Khutag undur sum, Marzyn Khutul tomb 1	Mongolia	49.41	102.69	Repulldown on 3.2M snpset	1240K	1	4.26203	853181	468345	M	n/a (no relatives detected)	..	Q1b1a3-L334	387	D4j	[0.971,0.989]	0.121	0.409	ds.half	S12973.Y1.E1.L1	PASS	..
I3395	I3395	StPet63 (collection 3864, individual 3)	petrous	2019	NarasimhanPattersonScience2019	Context: Archaeological - Period	3600	144	1900-1400 BCE	25-27	Russia_MLBA_Krasnoyarsk	Krasnoyarsk Krai, near Orak Ulus, Orak burial place	Russia	55.1924	89.3053	Repulldown on 3.2M snpset	1240K	1	3.779	800439	437798	F	n/a (no relatives detected)	n/a (female)	n/a (female)	672	T1a1	[0.993,0.998]	0.056	0.012	ds.half	S3395.E1.L2	PASS	..
AYIM22BN.SG	AYIM22BN	AYIM22BN	Petrous	2021	ZhangNature2021	Context: Archaeological - Period	4700	58	2850-2650 BCE	..	China_Xinjiang_Ayituohan_Afanasievo_BA.SG	Xinjiang, Ayituohan	China	48.2856	86.2708	Native Pulldown on 3.2M snpset	Shotgun	..	..	461403	250330	F	..	..	n/a (Female)	..	T2d1a	..	0.2251	..	ds.minus	AYIM22BN	PASS	..
I7290	I7290	RDVS_73/81	petrous	2018	OlaldeNature2018	Context: Archaeological - Period	4200	144	2500-2000 BCE	..	Czech_BellBeaker	Radosevice	Czech Republic	50.4103	14.0746	Repulldown on 3.2M snpset	1240K	1	3.57487	795770	432554	F	n/a (no relatives detected)	n/a (female)	n/a (female)	198	V3	[0.988,0.997]	0.087	0.012	ds.half	S7290.E1.L1	PASS	..
RISE1241_noUDG.SG	RISE1241	grave 8; sk 3	petrous	2019	SchroederPNAS2019	Direct (WARNING MISSING LAB CODE): IntCal20	4773	60	2901-2701 calBCE (4222±23 BP)	..	Poland_Sandomierz_GlobularAmphora.SG	Sandomierz, site 78	Poland	50.6	21.7	Repulldown on 3.2M snpset	Shotgun	..	0.79973	563461	297345	M	Poland Cross-Site Family A (17 members) (RISE1163,�RISE1168,�RISE1169, and�RISE1173 are brothers- they all have the same father (and will be referred to as the Four Brothers).�RISE1163 and�RISE1173 have�RISE1172 as their mother while�RISE1169 and�RISE1173 have a mother that is likely very closely related to�RISE1172.�RISE1168-RISE1159-RISE1160 are in a father-mother-son family. As expected from t…	..	..	..	J1c4	..	..	..	ds.minus	..	PASS	..
I12978	I12978	707 (AT-590B, Grave #1)	petrous	2021	WangNature2021	Direct: IntCal20; R_combine	4472	31	2571-2471 calBCE (4004±15 BP) [R_combine: (3983±17 BP, GrM-12984); (4050±25 BP, UCIAMS-226530, PSUG-5433); (3838±40 BP, Le-6932, Le-6933, Le-6939)]	..	Mongolia_EBA_Chemurchek_2	Khovd, Bulgan sum, Yagshiin hodoo barrow 1, bone find B	Mongolia	46.12	91.57	Repulldown on 3.2M snpset	1240K	1	2.4714	780404	430070	M	n/a (no relatives detected)	..	R1b1a1b-M269	479.1	C4+152	[0.990,0.998]	0.117	0.397	ds.half	S12978.Y1.E1.L1	PASS	..
DA6_noUDG.SG	DA6	CGG_2_016458, St.Pet. 67, Grishkin Log 1	..	2018	DamgaardNature2018	Context: Archaeological - Period	2850	58	1000-800 BCE	..	Russia_Tagar.SG	Siberia, Tungus & Eastern Steppe	Russia	54.6758	90.8536	Repulldown on 3.2M snpset	Shotgun	..	1.044	638751	332588	F	n/a (no relatives detected)	n/a (female)	n/a (female)	..	U2e2	..	..	..	ds.minus	..	PASS	..
DA198_noUDG.SG	DA198	CGG_2_019179, Sandorfalva ‚Äì Eperjes 2 143 9447, Sandorfalva ‚Äì Eperjes 2 143 9447	..	2018	DamgaardNature2018	Direct: IntCal20	2441	87	737-392 calBCE (2388±36 BP, UBA-33598)	..	Hungary_IA_Scythian_oAegean.SG	..	Hungary	46.3444	20.1625	Repulldown on 3.2M snpset	Shotgun	..	0.672	466087	241546	M	n/a (no relatives detected)	..	..	..	H7a1	..	..	..	ds.minus	..	PASS	..
I2510	I2510	No1	petrous	2018	MathiesonNature2018	Direct: IntCal20	4794	57	2907-2704 calBCE (4235±25 BP, PSUAMS-1815)	35-45	Bulgaria_EBA_o1	Veliko Tarnovo, Dzhulyunitsa	Bulgaria	43.1609	25.8834	Repulldown on 3.2M snpset	1240K	1	6.7	806624	444320	M	n/a (no relatives detected)	..	..	1400	H4a1	[0.989,0.997]	0.103	0.421	ds.half	S2510.E1.L1	PASS	..
KO1004	KO1004	Kolín II_4073	..	2021	PapacScienceAdvances2021	Direct: IntCal20	4166	51	2291-2140 calBCE (3787±24 BP, MAMS-30783)	..	Czech_BellBeaker	Bohemia, Kolín II	Czech Republic	50.0256	15.1692	Repulldown on 3.2M snpset	1240K	1	2.28844	815312	446212	M	n/a (No relatives detected)	..	R1b - P312	..	T2b11	..	..	..	ds.half	KO1004.B0101.TF1.1	PASS	..
I13467	I13467	770 (10, 38757)	petrous	2021	PattersonNature2021	Direct: IntCal20	4289	66	2457-2209 calBCE (3860±25 BP, PSUAMS-10090)	..	Czech_CordedWare	Central Bohemia, Prague 5, Prague-Stodůlky (Malá Ohrada site)	Czech Republic	50.045	14.3393	Repulldown on 3.2M snpset	1240K	1	4.31128	847115	468087	M	OHR001-I13467 are duplicates	..	..	292.6	H+16291	[0.974,0.997]	0.087	0.405	ds.half	S13467.Y1.E1.L1	PASS	..
I10436	I10436	CRIV_T12G13; T12G13	tooth	2022	LazaridisAlpaslanRoodenbergScience2022	Context: Archaeological - Period	3900	144	2200-1700 BCE	Old adult; 50-60 yrs.	Moldova_MBA_MultiCordonedWare	Crihana Veche	Moldova	45.8458	28.1947	Repulldown on 3.2M snpset	1240K	1	1.84349	746446	394168	M	n/a (no relatives detected)	..	..	560	U3a'c	[0.982,0.996]	0.087	0.388	ds.half	S10436.E1.L2	PASS	Xcontam=[0.008,0.015]
I0507	I0507	KzHS7, indiv #1, Dali 1, burial 1 (individual 1, Dali 1, burial 1)	bone (phalanx)	2019	NarasimhanPattersonScience2019	Direct: IntCal20	3668	61	1873-1622 calBCE (3420±30 BP, Beta-391199)	..	Kazakhstan_MLBA_Dali	Byan Zherek, eastern spur, Dali	Kazakhstan	45.1324	79.3644	Repulldown on 3.2M snpset	1240K	1	2.114	857129	491743	M	n/a (no relatives detected)	..	..	548.841	U5a1a2a	[0.978,0.994]	0.071	..	ds.half	S0507.E1.L1	PASS	Xcontam=0.006
I7212	I7212	RDVS_70/80	petrous	2018	OlaldeNature2018	Direct: IntCal20	4247	66	2454-2201 calBCE (3840±25 BP, PSUAMS-4346)	..	Czech_BellBeaker	Radosevice	Czech Republic	50.4103	14.0746	Repulldown on 3.2M snpset	1240K	1	3.56054	731040	400003	M	Czech Republic, Radovesice Family A (2 members) (I7212-I7210 have a father-son relationship)	..	..	261	K1b1a1+199	[0.992,0.997]	0.077	0.427	ds.half	S7212.E1.L1	PASS	..
N25_noUDG.SG	N25	N25	petrous	2018	FernandesScientificReports2018	Context: Archaeological - Period	6250	173	4600-4000 BCE	..	Poland_BKG.SG	Oslonki	Poland	52.61	18.8	Repulldown on 3.2M snpset	Shotgun	..	2.4878	975502	506245	F	n/a (no relatives detected)	n/a (female)	n/a (female)	..	K2a	..	..	..	ds.minus	..	PASS	..
I12969	I12969	698 (AT-979, Grave #3)	petrous	2021	WangNature2021	Direct: IntCal20	3001	42	1124-939 calBCE (2875±20 BP, UCIAMS-226545, PSUG-5460)	..	Mongolia_EIA_SlabGrave_1	Khentii, Delgerkhaan sum, Khanan 3	Mongolia	47.1781	109.189	Repulldown on 3.2M snpset	1240K	1	3.93538	832554	456899	M	n/a (no relatives detected)	..	Q1a1a-Z19198	459.8	F1b1+@152	[0.985,0.997]	0.142	0.412	ds.half	S12969.Y1.E1.L1	PASS	..
RISE497_noUDG.SG	RISE497	7332-188	tooth	2015	AllentoftNature2015	Context: Archaeological - Period	3100	144	1400-900 BCE	..	Russia_Karasuk_o1.SG	Arban 1	Russia	52.954	90.187	Repulldown on 3.2M snpset	Shotgun	1	9.086	1133611	590624	F	n/a (no relatives detected)	n/a (female)	n/a (female)	..	A+152+16362	..	..	..	ds.minus	RISE497	PASS	..
BRE006	BRE006	BRE006.A	..	2021	GnecchiRusconeScienceAdvances2021	Context: Historical - period (Pazyryk)	2100	144	400 BCE - 100 CE	..	Kazakhstan_Berel_IA	Central Kazakhstan, Berel Necropolis, object 67A	Kazakhstan	49.33	85.79	Repulldown on 3.2M snpset	1240K	1	3.27004	937863	509671	F	n/a (no relatives detected)	n/a (female)	n/a (female)	107.566	U1b2	..	0.078123	..	..	BRE006.A0101	PASS	..
EBA1_noUDG.SG	EBA1	Burial 1, RISE828	tooth	2018	DamgaardScience2018	Direct: IntCal20	4108	68	2286-2036 calBCE (3752±35 BP, UBA-32665)	..	Kazakhstan_Central_Steppe_EMBA.SG	Gregorievka 2	Kazakhstan	51.6313	74.6645	Repulldown on 3.2M snpset	Shotgun	..	3.22376	1068230	553927	F	n/a (no relatives detected)	n/a (female)	n/a (female)	..	C4+152	..	..	..	ds.minus	..	PASS	..
I7060	I7060	KZ-DJA-005 (Oy-Dzhaylau 7, Grave 4)	tooth (molar)	2019	NarasimhanPattersonScience2019	Direct: IntCal20	3439	30	1537-1436 calBCE (3235±25 BP, PSUAMS-3728)	..	Kazakhstan_MLBA_OyDzhaylau	Oy-Dzhaylau III	Kazakhstan	42.6894	73.1175	Repulldown on 3.2M snpset	1240K	1	1.08389	661422	359013	F	n/a (no relatives detected)	n/a (female)	n/a (female)	285	T1a1	[0.997,1.000]	0.039	0.012	ds.half	S7060.E1.L1	PASS	damage.ds.half=0.039
I0231	I0231	SVP HB 3, Ex. Unit 1, gr. 1 (SVP3, Ekaterinovka, B.1 Raskop 1) | Ekaterinovka B.1 Raskop 1	bone (long bone)	2015	PattersonNature2021 (higher coverage of individual first published in HaakLazaridis, then higher coverage in MathiesonNature2015, then higher coverage in NarasimhanPattersonScience2019)	Direct: IntCal20; R_combine	4844	9	2911-2881 calBCE (4270±17 BP) [R_combine: (4260±30 BP, Beta-392487); (4275±20 BP, PSUAMS-4279)]	..	Russia_Samara_EBA_Yamnaya	Samara Oblast, Volga River Valley, Southern Steppe, Ekaterinovka	Russia	53.0856	49.4659	Repulldown on 3.2M snpset	1240K	6	10.6564	1078358	566490	M	n/a (no relatives detected)	..	..	..	U4a1	..	..	0.39	ds.half,ds.half,ds.half,ds.half,ds.half,ds.half	S0231.E3.L1,S0231.E2.L1,S0231.E4.L1,S0231.E2.L2,S8281.E1.L1,S8281.E1.L2	PASS	..
I14174	I14174	1162 (34185 c., 28 dno, 1, 61-3-28 m)	petrous	2021	PapacScienceAdvances2021	Context: Date(s) from same site (I7186, I7187, I7188, I7189, I7191, I7192, I7193, I7194, MA1)	5850	231	4300-3500 BCE	..	Czech_C_Baalberge	Makotrasy	Czech Republic	50.1458	14.2214	Repulldown on 3.2M snpset	1240K	1	3.22105	772079	426195	M	n/a (no relatives detected)	..	..	835	H	[0.988,1.000]	0.097	0.412	ds.half	S14174.Y1.E1.L1	PASS	..
I13471	I13471	774 (19, 38764)	petrous	2021	PattersonNature2021	Context: Date(s) from same site (I13469, I13467)	3950	87	2150-1850 BCE	..	Czech_EBA_Unetice	Central Bohemia, Prague 5, Prague-Stodůlky (Malá Ohrada site)	Czech Republic	50.045	14.3393	Repulldown on 3.2M snpset	1240K	1	3.97821	829440	457328	M	n/a (no relatives detected)	..	..	556.9	V	[0.991,1.000]	0.102	0.413	ds.half	S13471.Y1.E1.L1	PASS	..
SGZ002	SGZ002	SGZ002.A	..	2021	GnecchiRusconeScienceAdvances2021	Context: Historical - period (Savromo-Sarmatian period)	2350	58	500-300 BCE	..	Kazakhstan_Sarmatian_IA	Aktobe Region, Wil Village, Wil River bank, Segizsay, mound 2	Kazakhstan	49.24	54.45	Repulldown on 3.2M snpset	1240K	1	3.67373	992420	534453	F	n/a (no relatives detected)	n/a (female)	n/a (female)	42.4289	A	..	0.089622	..	..	SGZ002.A0101	PASS	..
I14175	I14175	1163 (34204, 1, west)	petrous	2021	PapacScienceAdvances2021	Context: Date(s) from same site (I7186, I7187, I7188, I7189, I7191, I7192, I7193, I7194, MA1)	5850	231	4300-3500 BCE	..	Czech_C_Baalberge	Makotrasy	Czech Republic	50.1458	14.2214	Repulldown on 3.2M snpset	1240K	1	3.14453	778787	429185	F	n/a (no relatives detected)	n/a (female)	n/a (female)	456.9	J1c2	[0.977,0.994]	0.138	0.009	ds.half	S14175.Y1.E1.L1	PASS	..
I7194	I7194	MKTY_hrob 2-1	petrous	2021	PapacScienceAdvances2021	Direct: IntCal20	5527	37	3633-3524 calBCE (4770±20 BP, PSUAMS-4235)	..	Czech_C_Baalberge	Makotrasy	Czech Republic	50.1458	14.2214	Repulldown on 3.2M snpset	1240K	1	4.02513	858047	467541	F	n/a (no relatives detected)	n/a (female)	n/a (female)	415	K1a3a	[0.986,0.994]	0.071	0.015	ds.half	S7194.E1.L1	PASS	extraction.negative.flag
I15646	I15646	1764 (6, 38753)	petrous	2021	PattersonNature2021	Context: Date(s) from same site (I13469, I13467)	3950	87	2150-1850 BCE	..	Czech_EBA_Unetice_son.I13470	Central Bohemia, Prague 5, Prague-Stodůlky (Malá Ohrada site)	Czech Republic	50.045	14.3393	Repulldown on 3.2M snpset	1240K	1	2.22451	668600	362213	M	Czech Republic, Prague 5 - Mala Ohrada Family B (3 members) (I13470-I15646 have a mother-son relationship; I15646-I15643 have a 2d or 3d relationship)	..	..	198.3	H	[0.960,0.987]	0.07	0.396	ss.half	S15646.Y1.E1.L1	PASS	damage.ss.half=0.07
I5766	I5766	Tomsk10 (inv. 3079)	petrous	2019	NarasimhanPattersonScience2019	Direct: IntCal20	6049	75	4230-3984 calBCE (5261±33 BP, OxA-33486)	..	Russia_Sosnoviy_HG	Siberia, Sosnoviy Ostrov	Russia	57.3589	65.365	Repulldown on 3.2M snpset	1240K	1	1.761	625028	340350	F	n/a (no relatives detected)	n/a (female)	n/a (female)	158	U5a2b1	[0.993,1.000]	0.084	0.01	ds.half	S5766.E1.L1	PASS	..
I4783	I4783	KZ-KAZ-006 (Kazakh Mys 2015, Area 3, Grave 1)	petrous	2019	NarasimhanPattersonScience2019	Direct: IntCal20	3456	29	1600-1447 calBCE (3250±20 BP, PSUAMS-2612)	..	Kazakhstan_MLBA_KazakhMys	Kazakh Mys	Kazakhstan	46.9479	79.9881	Repulldown on 3.2M snpset	1240K	1	2.431	716542	392671	M	n/a (no relatives detected)	..	..	303	H1	[0.988,0.996]	0.062	0.429	ds.half	S4783.E1.L1	PASS	..
I6799	I6799	TOMSK_4371 (Tomsk_4371, inv. 4371)	petrous	2019	NarasimhanPattersonScience2019	Direct: IntCal20	3715	59	1876-1687 calBCE (3445±20 BP, PSUAMS-2981)	..	Kazakhstan_MLBA_Alakul_Satan	Satan	Kazakhstan	49.12	75.81	Repulldown on 3.2M snpset	1240K	1	3.78422	867465	470918	M	n/a (no relatives detected)	..	..	205	T1a1	[0.979,0.988]	0.073	0.416	ds.half	S6799.E1.L1	PASS	..
kra001_noUDG.SG	kra001	kra001	tooth	2018	KilincSciAdv2021	Direct: IntCal20	4170	58	2340-2064 calBCE (3790±30 BP, Beta-453083)	..	Russia_Krasnoyarsk_BA.SG	Siberian Federal District, Krasnoyarsk Krai, Krasnoyarsk Krai, Nefteprovod-2 site	Russia	56.1947	95.8195	Repulldown on 3.2M snpset	Shotgun	7	9.36582	1149335	592866	M	n/a (no relatives detected)	..	N1c1a1a	1124.38	C4b	..	..	0.211988	ds.plus,ds.plus,ds.plus,ds.minus,ds.minus,ds.plus,ds.plus	kra001-b1e1l1p1,kra001-b1e1l2p2,kra001-b1e1l3p1,kra001-b1e1l1p1,Kra001-b1e1l1p1,KRA001-b1e1l2p1DR_CGACCTG_L007_merged.170908_ST-E00214_0177_AH5M5VCCXY,KRA001-b1e1l2p1DR_CGACCTG_L003_merged.170908_ST-E00214_0177_AH5M5VCCXY	PASS	..
I4896	I4896	Grave 5	petrous	2018	OlaldeNature2018	Direct: IntCal20	4163	48	2289-2141 calBCE (3785±20 BP, PSUAMS-2853)	..	Czech_BellBeaker	Prague 5, Jinonice, Butovická Street	Czech Republic	50.0504	14.3667	Repulldown on 3.2M snpset	1240K	1	4.539	805529	438834	F	n/a (no relatives detected)	n/a (female)	n/a (female)	70.4	U5a2+16294	[0.988,0.999]	0.103	0.012	ds.half	S4896.E1.L1	PASS	..
I6696	I6696	VEZE_27	petrous (CBD)	2019	NarasimhanPattersonScience2019	Context: Archaeological - Period	4575	159	2900-2350 BCE	..	Czech_CordedWare	Velké Žernoseky	Czech Republic	50.5429	14.0659	Repulldown on 3.2M snpset	1240K	1	3.16127	832015	453453	M	n/a (no relatives detected)	..	..	187	H2a1	[0.985,0.995]	0.077	0.417	ds.half	S6696.E1.L1	PASS	..
I10062	I10062	P8L12 (mass burial)	petrous	..	NovakPLoSOne2021	Context: Date(s) from same site (I10293, I10052, I10272)	6050	115	4300-3900 BCE	..	Croatia_C_Lasinja	Potočani	Croatia	45.4482	17.6388	Repulldown on 3.2M snpset	1240K	1	2.81	762553	417911	M	n/a (no relatives detected)	..	..	192	H+16311	[0.987,0.996]	0.125	0.423	ds.half	S10062.E1.L1	PASS	..
I7127	I7127	M12; Urzi12	petrous	2022	LazaridisAlpaslanRoodenbergScience2022	Direct: IntCal20	6006	68	4224-3976 calBCE (5240±25 BP, PSUAMS-4226)	adult; 35-45 yrs.	Romania_C_Bodrogkeresztur	Urziceni	Romania	47.7467	22.395	Repulldown on 3.2M snpset	1240K	1	4.44833	885667	479478	M	n/a (no relatives detected)	..	..	158	U5a2d	[0.989,0.997]	0.122	0.415	ds.half	S7127.E1.L1	PASS	..
DA191_noUDG.SG	DA191	CGG_2_019172, Tiszaszolos- Czalanyszeg 4 19 3123, Tiszaszolos- Czalanyszeg 4 19 3123	..	2018	DamgaardNature2018	Direct: IntCal20	2472	100	749-397 calBCE (2409±37 BP, UBA-33595)	..	Hungary_IA_Scythian.SG	..	Hungary	47.5594	20.7081	Repulldown on 3.2M snpset	Shotgun	..	0.889	484031	248803	F	n/a (no relatives detected)	n/a (female)	n/a (female)	..	H2a2	..	..	..	ds.minus	..	PASS	..
I7213	I7213	RDVS_71/80	petrous	2018	OlaldeNature2018	Direct: IntCal20	4231	58	2440-2201 calBCE (3835±20 BP, PSUAMS-4347)	..	Czech_BellBeaker	Radosevice	Czech Republic	50.4103	14.0746	Repulldown on 3.2M snpset	1240K	1	3.52334	738476	404829	F	n/a (no relatives detected)	n/a (female)	n/a (female)	266	HV+16311	[0.981,0.992]	0.083	0.014	ds.half	S7213.E1.L1	PASS	..
I7208	I7208	RDVS_40/78	petrous	2019	NarasimhanPattersonScience2019	Direct: IntCal20	4324	55	2464-2290 calBCE (3885±25 BP, PSUAMS-3888)	..	Czech_CordedWare	Radosevice	Czech Republic	50.4103	14.0746	Repulldown on 3.2M snpset	1240K	1	1.96227	793798	428359	M	n/a (no relatives detected)	..	..	194	U5a1b	[0.996,1.000]	0.135	0.419	ds.half	S7208.E1.L1	PASS	..
VERT030	VERT030	VERT030	bone	2022	GelabertSciRep2022	Context: Archaeological - Direct dates at site	5600	87	3800-3500 BCE	..	Ukraine_VertebaCave_MLTrypillia	Ternopil oblast, Verteba Cave, Site 7 / Area 1	Ukraine	48.783	25.852	Native Pulldown on 3.2M snpset	1240k	..	..	840719	437074	M	n/a (no relatives detected)	..	..	85	T2b	..	13.25	..	..	..	PASS	..
I6789	I6789	TOMSK_4335 (Tomsk_4335, inv. 4335)	petrous	2019	NarasimhanPattersonScience2019	Direct: IntCal20	3732	57	1879-1691 calBCE (3455±20 BP, PSUAMS-2922)	..	Kazakhstan_Maitan_MLBA_Alakul	Maitan	Kazakhstan	50.09	74.44	Repulldown on 3.2M snpset	1240K	1	3.77748	824925	450436	M	n/a (no relatives detected)	..	..	104	T1a1	[0.993,0.999]	0.09	0.423	ds.half	S6789.E1.L1	PASS	..
IVA001_noUDG.SG	I7351	Mos137 (Specimen X, 15)	Tooth (premolar)	2021	SaagMetspaluScience2021	Direct: IntCal20; Ignore date of 890-987 calCE (1120±15 BP, PSUAMS-4029) on Reich lab version of the same sample because the published version matches the genetic profile	4624	99	2866-2495 calBCE (4092±35 BP, UBA-41621)	..	Russia_Moscow_Fatyanovo_BA_dup.I7351.SG	Moscow, Ivanovogorsky	Russia	55.8226	36.0652	Repulldown on 3.2M snpset	Shotgun	..	1.08495	639254	345442	F	IVA001.SG-I7351 are duplicates	n/a (female)	n/a (female)	61.5	U4a1b	..	0.0819537	..	ds.minus	..	PASS	..
VERT035	VERT035	VERT035	bone	2022	GelabertSciRep2022	Direct: IntCal20	5671	44	3787-3652 calBCE (4960±25 BP; PSUAMS-3151)	..	Ukraine_VertebaCave_MLTrypillia	Ternopil oblast, Verteba Cave, Site 7 / Area 2	Ukraine	48.783	25.852	Native Pulldown on 3.2M snpset	1240k	..	..	653276	339185	F	n/a (no relatives detected)	..	..	52	J1c2	..	0.092	..	..	..	PASS	..
VERT103B	VERT103	VERT103	bone	2022	GelabertSciRep2022	Context: Archaeological - Direct dates at site	5600	87	3800-3500 BCE	..	Ukraine_VertebaCave_MLTrypillia	Ternopil oblast, Verteba Cave, Site 7 / Area 1	Ukraine	48.783	25.852	Native Pulldown on 3.2M snpset	1240k	..	..	571504	297673	M	n/a (no relatives detected)	..	..	60	J1c5	..	0.133	..	..	..	PASS	..
I14166	I14166	M26; Urzi26; 1154	petrous	2022	LazaridisAlpaslanRoodenbergScience2022	Context: Archaeological - Period and genetic clustering and other dates at site	5950	289	4500-3500 BCE	adult; 30-35 yrs.	Romania_C_Bodrogkeresztur	Urziceni	Romania	47.7467	22.395	Repulldown on 3.2M snpset	1240K	1	3.19773	764766	422658	F	n/a (no relatives detected)	n/a (female)	n/a (female)	604.6	J2b1	[0.991,1.000]	0.103	0.012	ds.half	S14166.Y1.E1.L1	PASS	..
I7276	I7276	BRAN_34 (Grave 34, 31641)	petrous	2018	OlaldeNature2018	Context: Archaeological - Period	4200	144	2500-2000 BCE	..	Czech_BellBeaker	Brandýsek	Czech Republic	50.19	14.158	Repulldown on 3.2M snpset	1240K	1	3.28843	748900	409338	M	n/a (no relatives detected)	..	..	283	H5b	[0.996,1.000]	0.054	0.425	ds.half	S7276.E1.L1	PASS	..
DA359_noUDG.SG	DA359	Grave 16, LOK_1980.016	tooth	2018	DamgaardScience2018	Direct (WARNING MISSING LAB CODE): IntCal20	7545	55	5713-5482 calBCE (6680±60 BP)	..	Russia_Lokomotiv_Eneolithic.SG	Lokomotiv	Russia	52.2869	104.249	Repulldown on 3.2M snpset	Shotgun	..	0.7	489603	253687	M	n/a (no relatives detected)	..	N1c	..	D4+195	..	..	..	ds.minus	..	PASS	..
I5742	I5742	Grave MD.1	petrous	2022	LazaridisAlpaslanRoodenbergScience2022	Direct: IntCal20	4942	53	3092-2915 calBCE (4385±25 BP, PSUAMS-3116)	adult	Turkey_EBA	Devret Höyük (Black Sea, Amasya, Suluova, Kanatpınar)	Turkey	40.69	35.56	Repulldown on 3.2M snpset	1240K	1	5.673	703442	385788	F	n/a (no relatives detected)	n/a (female)	n/a (female)	221.294	U2d	[0.993,1]	0.138	..	ds.half	S5742.E1.L1	PASS	..
I4437	I4437	ZVEJ15 (Burial 226)	petrous	2018	MathiesonNature2018	Direct: IntCal20	6164	79	4330-4057 calBCE (5370±30 BP, PSUAMS-2234)	..	Latvia_MN	Zvejnieki	Latvia	56.2833	25.1333	Repulldown on 3.2M snpset	1240K	1	3.6	731706	400431	F	n/a (no relatives detected)	n/a (female)	n/a (female)	535	U5a1d2	[0.991,0.998]	0.093	0.012	ds.half	S4437.E1.L1	PASS	..
I10063	I10063	P8L12-3 (mass burial)	petrous	..	NovakPLoSOne2021	Context: Date(s) from same site (I10293, I10052, I10272)	6050	115	4300-3900 BCE	..	Croatia_C_Lasinja	Potočani	Croatia	45.4482	17.6388	Repulldown on 3.2M snpset	1240K	1	2.78366	740935	407006	M	n/a (no relatives detected)	..	..	304	H	[0.988,0.998]	0.127	0.424	ds.half	S10063.E1.L1	PASS	..
I7043	I7043	HUNG497 (gave 119)	petrous	2018	OlaldeNature2018	Direct: IntCal20	4011	50	2138-1973 calBCE (3670±20 BP, PSUAMS-4036)	..	Hungary_EBA_Protonagyrev	Szigetszentmiklós-Üdülősor	Hungary	47.43	19.052	Repulldown on 3.2M snpset	1240K	1	4.09618	784650	428452	M	Hungary, Szigetszentmiklos-Vozm-telep-dulo Family A (2 members) (I7041-I7043 have a sibling relationship [brothers])	R-L151 > A8053	R1b1a1b1a1a4	446	H1b1	[0.991,0.998]	0.063	0.423	ds.half	S7043.E1.L1	PASS	..
kzb009_noUDG.SG	kzb009	Kurgan 23, Burial 6	..	2018	KrzewinskaScienceAdvances2018	Direct: IntCal20	3640	51	1866-1616 calBCE (3401±29 BP, Ua-56449)	..	Russia_Srubnaya_Alakul.SG	Republic of Bashkorstan, Near Usmanovo village, Kazburun 1	Russia	54.07	55.544	Repulldown on 3.2M snpset	Shotgun	..	0.7598	379384	198071	F	Russia, Republic of Bashkorstan, Near Usmanovo village, Kazburun 1 Family B (2 members) kzb004-kzb009 have 2nd or 3rd relation	n/a (female)	n/a (female)	..	U4b1a1a1	..	..	..	ds.minus	..	PASS	..
I7280	I7280	BRAN_78 (Grave 78, 32163)	petrous	2018	OlaldeNature2018	Context: Archaeological - Period	4200	144	2500-2000 BCE	..	Czech_CordedWare	Brandýsek	Czech Republic	50.19	14.158	Repulldown on 3.2M snpset	1240K	1	3.36276	764347	417747	M	n/a (no relatives detected)	..	..	370	W5a	[0.993,0.999]	0.062	0.422	ds.half	S7280.E1.L1	PASS	..
I3977	I3977	CII No 44 (Zevakinskiy Stone fencing 27)	tooth	2019	NarasimhanPattersonScience2019	Direct: IntCal20	3015	41	1190-999 calBCE (2885±20 BP, PSUAMS-2507)	40-45	Kazakhstan_Zevakinskiy_LBA	Zevakinskiy stone fence	Kazakhstan	50.2249	81.8368	Repulldown on 3.2M snpset	1240K	1	1.799	739076	400821	M	n/a (no relatives detected)	..	..	368	U5b2b	[0.990,0.996]	0.052	0.433	ds.half	S3977.E1.L1	PASS	..
I10054	I10054	P8L12-2 (mass burial) | P8U12 (mass burial)	petrous	..	NovakPLoSOne2021	Context: Date(s) from same site (I10293, I10052, I10272)	6050	115	4300-3900 BCE	..	Croatia_C_Lasinja	Potočani	Croatia	45.4482	17.6388	Repulldown on 3.2M snpset	1240K	2	3.39089	827663	451193	M	Croatia, Poto_ani Family C (2 members) (I10054-I11065 have a 2d or 3d relationship)	..	..	..	H	..	..	..	ds.half,ds.half	S10054.E1.L1,S10300.E1.L1	PASS	..
I6351	I6351	MONU_218 (AT_218, Grave #22)	petrous (CBD)	2021	WangNature2021	Direct: IntCal20	2885	37	1006-846 calBCE (2785±20 BP, PSUAMS-7275)	..	Mongolia_LBA_CenterWest_4	Uvs aimag, Khyargas sum, Urgun shireg, Tomb 3	Mongolia	49.7	93.8	Repulldown on 3.2M snpset	1240K	1	3.36929	770193	427168	F	n/a (no relatives detected)	n/a (female)	n/a (female)	424	C4b1	[0.997,1.000]	0.045	0.017	ds.half	S6351.E1.L1	PASS	damage.ds.half=0.045
DA143_noUDG.SG	DA143	CGG_2_016377, Sarmatian5, Nesvetay IV, Sarmatian5, Nesvetay IV	..	2018	DamgaardNature2018	Context: Archaeological - Period	2300	260	800 BCE - 100 CE	..	Russia_Sarmatian.SG	Caspian steppe	Russia	47.2923	39.5431	Repulldown on 3.2M snpset	Shotgun	..	0.675	373752	193503	F	n/a (no relatives detected)	n/a (female)	n/a (female)	..	U4b1a4	..	..	..	ds.minus	..	PASS	..
SEC006	SEC006	Sc.F	petrous	2020	MarcusNatureCommunications2020	Direct: IntCal20	4331	49	2461-2297 calBCE (3888±19 BP, MAMS-38293)	..	Italy_Sardinia_LateC	Sardinia, Sennori, SS, Serra Crabiles, t.3	Italy	40.7862	8.59581	Repulldown on 3.2M snpset	1240K	1	1.58087	783100	426666	F	n/a (no relatives detected)	n/a (female)	n/a (female)	397.1	J2b1a	[0.98,1.00]	0.12	..	ds.half	SEC006.A0101	PASS	..
I6716	I6716	StPet55 (collection 6141, grave 2, individual 12)	petrous	2019	NarasimhanPattersonScience2019	Direct: IntCal20; R_combine	3571	45	1731-1542 calBCE (3349±16 BP) [R_combine: (3370±25 BP, PSUAMS-3910); (3335±20 BP, PSUAMS-4254)]	..	Russia_MLBA_Krasnoyarsk	Krasnoyarsk Krai, near Orak Ulus, Orak burial place	Russia	55.1924	89.3053	Repulldown on 3.2M snpset	1240K	1	4.14944	831346	453957	F	n/a (no relatives detected)	n/a (female)	n/a (female)	168	W1c	[0.987,0.995]	0.096	0.012	ds.half	S6716.E1.L1	PASS	..
I3767	I3767	AI-1, Kurgan 2 (Ak-Mustafa Kurgan 2)	tooth	2019	NarasimhanPattersonScience2019	Direct: IntCal20	3684	55	1872-1636 calBCE (3430±20 BP, PSUAMS-2496)	35-40	Kazakhstan_AkMoustafa_MLBA1	Ak-Moustafa	Kazakhstan	47.778	72.0097	Repulldown on 3.2M snpset	1240K	1	1.877	753917	410846	M	n/a (no relatives detected)	..	..	482	U5b2b	[0.994,0.999]	0.043	0.425	ds.half	S3767.E1.L1	PASS	damage.ds.half=0.043
MJ-41_noUDG.SG	MJ-41	UT-88-15	tooth (premolar)	2019	JarveCurrentBiology2019	Direct (WARNING MISSING LAB CODE): IntCal20	2477	101	749-399 calBCE (2415±35 BP, Poz-)	..	Russia_EarlySarmatian_SouthernUrals.SG	Avlasovo, Mound 3, burial 2	Russia	53.0886	58.6604	Repulldown on 3.2M snpset	Shotgun	..	0.439047	355711	189516	F	n/a (no relatives detected)	n/a (female)	n/a (female)	..	U5b2a1 a2	..	..	..	ds.minus	..	PASS	..
I6667	I6667	StPet23 (Museum ID 7651-1, site I, grave 28)	petrous	2019	NarasimhanPattersonScience2019	Direct: IntCal20	3400	26	1498-1413 calBCE (3170±20 BP, PSUAMS-2998)	..	Turkmenistan_LBA_Parkhai_o	Parkhai I	Turkmenistan	38.348	56.2454	Repulldown on 3.2M snpset	1240K	1	2.49993	809594	435263	F	n/a (no relatives detected)	n/a (female)	n/a (female)	90.1	HV2a	[0.981,0.992]	0.136	0.015	ds.half	S6667.E1.L1	PASS	..
RISE552_noUDG.SG	RISE552	Kurgan 4, grave 8	tooth	2015	AllentoftNature2015	Direct: IntCal20	4382	144	2846-2144 calBCE (3940±90 BP, IGAN-4079)	..	Russia_Kalmykia_EBA_Yamnaya.SG	Ulan V	Russia	46.615	43.334	Repulldown on 3.2M snpset	Shotgun	1	2.839	927366	511036	M	n/a (no relatives detected)	..	..	..	T2a1a	..	..	..	ds.minus	RISE552	PASS	..
RISE500_noUDG.SG	RISE500	6652-38	tooth	2015	AllentoftNature2015	Context: Archaeological - Period	3550	58	1700-1500 BCE	..	Russia_Andronovo.SG	Kytmanovo	Russia	53.456	85.447	Repulldown on 3.2M snpset	Shotgun	1	1.818	871428	480376	F	n/a (no relatives detected)	n/a (female)	n/a (female)	..	U4d1	..	..	..	ds.minus	RISE500	PASS	..
I7492	I7492	UZ-ST-008 (Sappali Tepe (ST) 1971, 33, Grave 00-78)	petrous	2019	NarasimhanPattersonScience2019	Direct: IntCal20	3853	42	2010-1779 calBCE (3560±20 BP, PSUAMS-3121)	..	Uzbekistan_SappaliTepe_BA	Sappali Tepe	Uzbekistan	37.4167	66.8333	Repulldown on 3.2M snpset	1240K	1	2.90423	893985	480482	M	n/a (no relatives detected)	..	..	126	K1a	[0.984,0.993]	0.119	0.408	ds.half	S7492.E1.L1	PASS	..
GRG003	GRG003	GLN 204	petrous	2020	RivollatScienceAdvance2020	Context: Archaeological - Period	6450	289	5000-4000 BCE	..	France_MN	Yonne, Gurgy "les Noisats"	France	47.97	3.56	Repulldown on 3.2M snpset	1240K	1	1.80699	723625	405089	M	n/a (no relatives detected)	..	G2a2b2a1	..	K1a+195	..	0.0899	0.63899	ds.half	GRG003.B0101	PASS	..
PDA002	PDA002	Praha-Ďáblice_22D-1	..	2021	PapacScienceAdvances2021	Direct: IntCal20	4057	50	2199-2035 calBCE (3720±21 BP, MAMS-30756)	..	Czech_EBA_Unetice	Bohemia, Praha-Ďáblice	Czech Republic	50.1519	14.4938	Repulldown on 3.2M snpset	1240K	1	1.5644	709904	378073	M	Bohemia, Praha-_�blice Family A (5 members) (father-daughter: PDA005-PDA003, PDA005-PDA004, PDA005-PDA001 | father-son: PDA005-PDA002 | sisters: PDA003-PDA001, PDA003-PDA004, PDA004-PDA001 | siblings: PDA003-PDA002, PDA004-PDA002, PDA001-PDA002)	..	I2a2	..	U5a1b1	..	..	..	ds.half	PDA002.A0101.TF1.1	PASS	..
RISE496_noUDG.SG	RISE496	7332-172	tooth	2015	AllentoftNature2015	Direct: IntCal20	3285	45	1416-1260 calBCE (3070±28 BP, OxA-31213)	..	Russia_Karasuk_oRISE.SG	Arban 1	Russia	52.954	90.187	Repulldown on 3.2M snpset	Shotgun	1	3.031	1013549	541851	F	n/a (no relatives detected)	n/a (female)	n/a (female)	..	U5a1a2a	..	..	..	ds.minus	RISE496	PASS	..
HOL001	HOL001	Holubice_21	..	2021	PapacScienceAdvances2021	Direct: IntCal20	5613	45	3766-3535 calBCE (4879±36 BP, CRL-15611)	..	Czech_N_TRB	Bohemia, Holubice	Czech Republic	50.2006	14.2903	Repulldown on 3.2M snpset	1240K	1	3.20409	870856	473798	F	n/a (No relatives detected)	n/a (female)	n/a (female)	..	T2c1d2	..	..	..	ds.half	HOL001.B0101.TF1.1	PASS	..
MIS001	MIS001	Mikulovice_92a	..	2021	PapacScienceAdvances2021	Direct: IntCal20	3908	37	2026-1892 calBCE (3601±19 BP, MAMS-30493)	..	Czech_EBA_Unetice	Bohemia, Mikulovice	Czech Republic	49.992	15.7769	Repulldown on 3.2M snpset	1240K	1	3.02734	864427	459718	M	Czech Republic cross-site Family B (43 members) (brothers: MIB060-MIB061 | father-son: MIB051-MIB053, MIB086-MIS002, MIB086-MIB073, MIB086-MIS001, MIB076-MIB083 | son-mother: MIB053-MIB036, MIB073-MIB074, MIS001-MIB074 | daughter-father: MIB053-MIB049, MIB062-MIB002 | father-daughter: MIB056-MIB057, MIB016-MIB037 | mother-daughter: MIB038-MIB045, ROU002-ROU003 | mother-son: MIB038-MIB059 | 1d: MI…	..	R1b - P312	..	U5b1c1a	..	..	..	ds.half	MIS001.merged	PASS	..
I5525	I5525	F0274 (obj. 103/92, Gr. 4)	tooth	2018	OlaldeNature2018	Context: Archaeological - Period	4250	289	2800-1800 BCE	..	Germany_BellBeaker	Landau, DGF-Lan	Germany	48.663	12.707	Repulldown on 3.2M snpset	1240K	1	1.691	776777	416994	F	n/a (no relatives detected)	n/a (female)	n/a (female)	310	U4b1b2	[0.998,1.000]	0.032	0.009	ds.half	S5525.E1.L1	PASS	damage.ds.half=0.032
I7959	I7959	PRH5_27 (Mala Ohrada grave 27)	petrous	2021	PattersonNature2021	Context: Date(s) from same site (I13469, I13467)	3950	87	2150-1850 BCE	..	Czech_EBA_Unetice	Central Bohemia, Prague 5, Prague-Stodůlky (Malá Ohrada site)	Czech Republic	50.045	14.3393	Repulldown on 3.2M snpset	1240K	1	4.39814	847110	461254	M	n/a (no relatives detected)	..	..	157	K2b2	[0.994,1.000]	0.083	0.419	ds.half	S7959.E1.L1	PASS	..
I6361	I6361	MONU_635 (AT_635, Kurgan 2)	petrous (CBD)	2021	WangNature2021	Direct: IntCal20; use instead of less precise and inconsistent non-AMS date of 2469-2041 calBCE (3825�70 BP, Le-7215)	4483	39	2619-2474 calBCE (4034±16 BP, GrM-12938)	..	Mongolia_EBA_Ulgii_1	Bayan-Ulgii aimag, Ulaankhus sum, Kurgak govi barrow 2 secondary burial	Mongolia	49.336	88.712	Repulldown on 3.2M snpset	1240K	1	4.00391	880652	477976	F	KUR001-I6361 are duplicates	n/a (female)	n/a (female)	452	A+152+16362	[0.994,0.999]	0.07	0.011	ds.half	S6361.E1.L1	PASS	..
CBT011	CBT011	Grave 11, 970-6074	petrous	2020	SkourtaniotiCell2020	Context: Archaeological - Period	5480	35	3590-3470 BCE	..	Turkey_CamlibelTarlasi_LateC	Çorum Province, Çamlıbel Tarlası	Turkey	40.0197	34.5861	Repulldown on 3.2M snpset	1240K	1	1.15221	673462	360554	F	Turkey, �orum Province, �aml�bel Tarlas� Family A (3 members) (CBT004 and CBT013 are 1st degree relatives. Both CBT004 and CBT013 are 2nd or 3rd degree relatives of CBT011)	n/a (female)	n/a (female)	..	K1a	[0.97,1]	0.09	..	ds.half	..	PASS	..
R5.SG	R5_Italy	Grotta Continenza; BC; 7-89; Tg.10	petrous	2019	AntonioGaoMootsScience2019	Direct: IntCal20	4832	24	2905-2786 calBCE (4245±15 BP, UCIAMS-198577)	..	Italy_South_C.SG	Abruzzo, Grotta de Continenza	Italy	41.96	13.54	Repulldown on 3.2M snpset	Shotgun	..	1.66664	929020	486682	F	n/a (no relatives detected)	n/a (female)	n/a (female)	..	I1	..	..	..	half	..	PASS	..
I4895	I4895	Grave 3	petrous	2018	OlaldeNature2018	Direct: IntCal20	4106	52	2276-2042 calBCE (3750±20 BP, PSUAMS-2852)	..	Czech_BellBeaker	Prague 5, Jinonice, Butovická Street	Czech Republic	50.0504	14.3667	Repulldown on 3.2M snpset	1240K	1	4.411	797715	435590	M	n/a (no relatives detected)	..	..	151	H1+16189	[0.983,0.993]	0.051	0.439	ds.half	S4895.E1.L1	PASS	..
KYZ002	KYZ002	KYZ002.A	..	2021	GnecchiRusconeScienceAdvances2021	Direct: IntCal20 (WARNING: Missing lab code)	2616	76	793-545 calBCE (2530±29 BP)	..	Kazakhstan_Tasmola_EIA	Pavlodar Region, Bayanaul District, Kyzylshilik, mound 8	Kazakhstan	50.42	75.91	Repulldown on 3.2M snpset	1240K	1	3.43956	961800	522498	F	n/a (no relatives detected)	n/a (female)	n/a (female)	59.661	HV2a3	..	0.0479887	..	..	KYZ002.A0101	PASS	..
I6797	I6797	TOMSK_4352 (Tomsk_4352, inv. 4352)	petrous	2019	NarasimhanPattersonScience2019	Direct: IntCal20	3695	57	1874-1642 calBCE (3435±20 BP, PSUAMS-2929)	..	Kazakhstan_Maitan_MLBA_Alakul	Maitan	Kazakhstan	50.09	74.44	Repulldown on 3.2M snpset	1240K	1	4.08732	856824	465099	F	n/a (no relatives detected)	n/a (female)	n/a (female)	98.2	T1a1	[0.981,0.991]	0.092	0.015	ds.half	S6797.E1.L1	PASS	..
I0438	I0438	SVP HB 50, flat grave 5 (prisoner) (Potapovka I, k3/gr1, flat grave 5 (prisoner)) | Lujki I K1. B.5	ossicle; bone (long bone)	2015	PattersonNature2021 (higher coverage of individual first published in HaakLazaridis, then higher coverage in MathiesonNature2015)	Direct: IntCal20	4785	100	3020-2631 calBCE (4254±61 BP, AA-47807)	..	Russia_Samara_EBA_Yamnaya	Samara Oblast, Volga River Valley, Samara River, Luzkhi I	Russia	53.38	50.38	Repulldown on 3.2M snpset	1240K	2	8.74326	895163	479856	M	I25027-I0438 are duplicates	..	..	402.888	U5a1a1	..	0.083	0.436493	ds.half,ds.half	S25027.Y1.E1.L1,S0438.E1.L1	PASS	..
RISE601_noUDG.SG	RISE601	18-1, grave 35	tooth	2015	AllentoftNature2015	Context: Archaeological - Period	2451	288	1000-1 BCE	..	Russia_IA_3.SG	Verh-Uimon	Russia	50.213	85.725	Repulldown on 3.2M snpset	Shotgun	1	1.17	663649	345059	M	n/a (no relatives detected)	..	..	..	M8a1	..	..	..	ds.minus	RISE601	PASS	..
FNO001	FNO001	2008, pogrebenie 3	Tooth	2020	JeongCell2020	Direct: IntCal20	7881	38	5995-5844 calBCE (7047±28 BP, MAMS-43521)	..	Russia_Buryatia_PreBronze	Buryatia, Fofonovo	Russia	52.0484	106.766	Repulldown on 3.2M snpset	1240K	1	1.81226	817016	443903	M	n/a (no relatives detected)	..	..	..	C4	..	..	..	ds.half	FNO001.A0101	PASS	..
KSH001	KSH001	KSH001.A	..	2021	GnecchiRusconeScienceAdvances2021	Direct: IntCal20 (WARNING: Missing lab code)	2603	72	781-544 calBCE (2515±27 BP)	..	Kazakhstan_Tasmola_EIA	Central Kazakhstan, Karashoky I, mound 1	Kazakhstan	48.8	74.71	Repulldown on 3.2M snpset	1240K	1	3.21517	953182	517435	U	Kazakhstan cross-site Family C (4 members) (1d: NUR002-AKB001 | siblings: KSH001-KSH003 | 2d: AKB001-KSH001, AKB001-KSH003 | 2/3d: NUR002-KSH001, NUR002-KSH003)	n/a (sex unknown)	n/a (sex unknown)	95.5522	U5b2a1a2	..	0.0429313	..	..	KSH001.A0101	PASS	..
I0422	I0422	SVP HB 30, Kurgan 2, grave 24 (SVP30, Barinovka I, kurgan 2, grave 24)	bone (long bone)	2015	NarasimhanPattersonScience2019 (supplement of MathiesonNature2018)	Context: Archaeological - Period	3475	188	1850-1200 BCE	..	Russia_Srubnaya	Samara Oblast, Volga River Valley, Samara River, Barinovka I	Russia	52.54	50.5	Repulldown on 3.2M snpset	1240K	3	2.29781	876044	490392	F	n/a (no relatives detected)	n/a (female)	n/a (female)	477.824	T1a1	[0.995,1]	..	..	ds.half,ds.half,ds.half	S0422.E1.L1,S0422.E2.L1,S0422.E2.L2	PASS	..
I16803	I16803	2792; MO 55	petrous	2022	LazaridisAlpaslanRoodenbergScience2022	Direct: IntCal20	3894	37	2022-1887 calBCE (3590±20 BP, PSUAMS-7933)	Infans II	Serbia_Mokrin_EBA_Maros	North Banat District, Kikinda, Mokrin Necropolis	Serbia	45.9347	20.4044	Repulldown on 3.2M snpset	1240K	1	3.03929	773099	427853	F	North Banat District, Kikinda, Mokrin Necropolis Family D (3 members) (2d: MOK31.SG-I16803 | 2/3d: MOK31.SG-MOK29A.SG, MOK29A.SG-I16803)	n/a (female)	n/a (female)	227.4	H	[0.987,0.999]	0.096	0.011	ds.half	S16803.Y1.E1.L1	PASS	..
I16813	I16813	3150; OS 119	petrous	2022	LazaridisAlpaslanRoodenbergScience2022	Direct: IntCal20	3966	50	2131-1942 calBCE (3645±20 BP, PSUAMS-7893)	Infans II	Serbia_BA_o	Ostojicevo	Serbia	45.8881	20.1667	Repulldown on 3.2M snpset	1240K	1	4.64144	774678	428078	M	Serbia, Ostojicevo Family A (2 members) (I16813-I16814 are 2nd or 3rd degree relatives)	..	..	461.4	R1a1a	[0.993,1.000]	0.111	0.449	ds.half	S16813.Y1.E1.L1	PASS	..
RISE685_noUDG.SG	RISE685	kurgan 1, grave 3a-5a, sk.B, 7053-175	tooth (canine)	2018	DamgaardScience2018	Context: Archaeological - Period	4300	318	2900-1800 BCE	..	Russia_BA_Okunevo.SG	Khakassia, Ust'-Abakan, Uybat V	Russia	53.7086	90.3598	Repulldown on 3.2M snpset	Shotgun	..	1.3	743804	384293	F	n/a (no relatives detected)	n/a (female)	n/a (female)	..	C5c	..	..	..	ds.minus	..	PASS	..
I2753	I2753	GEN22	petrous	2017	LipsonNature2017	Direct: IntCal20	5085	115	3333-2928 calBCE (4440±35 BP, Poz-88231)	..	Hungary_LateC_Baden	Balatonlelle-Felső-Gamász	Hungary	46.7847	17.7317	Repulldown on 3.2M snpset	1240K	1	2.306	849447	448038	M	n/a (no relatives detected)	..	..	315	U5a1	..	0.127	0.408	ds.half	S2753.L1	PASS	batch.flag, Xcontam=[0.006,0.013]
I1495	I1495	HUNG347, NE7	petrous	2014	MathiesonNature2015 (capture of same sample shotgunned in Gamba2014)	Direct: IntCal20	6367	39	4496-4353 calBCE (5598±32 BP, MAMS-14819)	..	Hungary_LN_Lengyel	Apc-Berekalya I	Hungary	47.167	19.833	Repulldown on 3.2M snpset	1240K	1	4.853	812120	443628	M	n/a (no relatives detected)	..	..	552	N1a1a+152	[0.995,0.999]	0.094	0.424	ds.half	S1495.E1.L1	PASS	..
UNTA85_1343	UNTA85_1343	UNTA85_1343	tooth	2019	MittnikScience2019	Direct: IntCal20	4208	53	2401-2146 calBCE (3819±24 BP, MAMS-18949)	..	Germany_Lech_BellBeaker	Haunstetten - Unterer Talweg 85 I (northern group)	Germany	48.3197	10.8915	Repulldown on 3.2M snpset	1240K	2	2.20194	791720	454523	M	n/a (no relatives detected)	..	R1b1a2a1a2	..	J1c2	..	..	..	ds.half,ds.half	ABI933_1343UNTA85,ABI933_1343UNTA85_HS	QUESTIONABLE	Xcontam=[0.012,0.02]
DA11_noUDG.SG	DA11	CGG_2_015449, KG17, Kurgan Borli, Osakarovskij	..	2018	DamgaardNature2018	Direct: IntCal20	2578	88	777-423 calBCE (2489±39 BP, UBA-31137)	..	Kazakhstan_Central_Saka.SG	Tian Shan, Central Steppe	Kazakhstan	50.8883	73.8803	Repulldown on 3.2M snpset	Shotgun	..	0.536	398911	209080	F	n/a (no relatives detected)	n/a (female)	n/a (female)	..	F1b1+@152	..	..	..	ds.minus	..	PASS	..
I0118	I0118	ALB3	tooth	2015	MathiesonNature2015 (1240k of same same sample with 390k in HaakLazaridis2015)	Direct: IntCal20	4325	58	2469-2238 calBCE (3892±32 BP, MAMS-21492)	..	Germany_LN_Alberstedt	Alberstedt	Germany	51.45	11.63	Repulldown on 3.2M snpset	1240K	4	11.371	1056542	575354	F	n/a (no relatives detected)	n/a (female)	n/a (female)	231.954	H+16311	[0.975,0.996]	..	..	ds.plus,ds.plus,ds.plus,ds.plus	S0118.L1,S1220.L1,S0398.L1,S0399.L1	PASS	..
I7950	I7950	HOST_1021 (Hostivice 1021)	petrous	2021	PattersonNature2021	Direct: IntCal20	5398	42	3516-3367 calBCE (4655±25 BP, PSUAMS-10085)	..	Czech_N_oWHG	Central Bohemia, Prague-West, Hostivice-Palouky	Czech Republic	50.0788	14.2802	Repulldown on 3.2M snpset	1240K	1	5.19921	818057	450961	F	n/a (no relatives detected)	n/a (female)	n/a (female)	153	H	[0.987,0.999]	0.11	0.011	ds.half	S7950.E1.L1	PASS	..
I6793	I6793	TOMSK_4346 (Tomsk_4346, inv. 4346)	petrous	2019	NarasimhanPattersonScience2019	Direct: IntCal20	3631	38	1743-1623 calBCE (3395±20 BP, PSUAMS-2925)	..	Kazakhstan_Maitan_MLBA_Alakul	Maitan	Kazakhstan	50.09	74.44	Repulldown on 3.2M snpset	1240K	1	4.05797	835425	456502	M	n/a (no relatives detected)	..	..	194	HV6	[0.981,0.992]	0.082	0.422	ds.half	S6793.E1.L1	PASS	..
I11736	I11736	Mereke, Kurgan 1, Burial 4	petrous	2019	NarasimhanPattersonScience2019	Direct: IntCal20	5021	87	3315-2928 calBCE (4425±20 BP, PSUAMS-4944)	..	Kazakhstan_Mereke_MBA_o2	Mereke, Taskala district, Zapadno-Kazahstanskaya Oblast	Kazakhstan	50.7702	49.34	Repulldown on 3.2M snpset	1240K	1	4.85545	799946	430233	F	n/a (no relatives detected)	n/a (female)	n/a (female)	1597	U4	[0.988,0.999]	0.076	0.006	ds.half	S11736.E1.L1	PASS	..
I14171	I14171	1159 (37239, obj. 123, 29, 8-30)	petrous	2021	PapacScienceAdvances2021	Context: Date(s) from same site (I7186, I7187, I7188, I7189, I7191, I7192, I7193, I7194, MA1)	5850	231	4300-3500 BCE	..	Czech_C_Baalberge	Makotrasy	Czech Republic	50.1458	14.2214	Repulldown on 3.2M snpset	1240K	1	3.4899	778914	429592	F	n/a (no relatives detected)	n/a (female)	n/a (female)	699.8	H3	[0.991,1.000]	0.085	0.009	ds.half	S14171.Y1.E1.L1	PASS	..
VOR004_noUDG.SG	VOR004	VOR004	Tooth (molar)	2021	SaagMetspaluScience2021	Direct: IntCal20	4698	75	2879-2626 calBCE (4153±33 BP, UBA-41640)	..	Russia_Yaroslavl_Fatyanovo_BA.SG	Yaroslavl, Voronkovo	Russia	57.5345	39.5525	Repulldown on 3.2M snpset	Shotgun	..	1.15893	669553	359327	F	n/a (no relatives detected)	n/a (female)	n/a (female)	58.2	W6	..	0.092533	..	ds.minus	..	PASS	..
I11158	I11158	2 (Gr. 86 K, inv. 16083)	petrous	2021	PattersonNature2021	Context: Date on a 1d relative from same site I7198	4025	101	2250-1900 BCE	..	Czech_EBA_son.I14193_son.I7198	Central Bohemia, Prague 5, Prague-Jinonice (Holmanʼs Garden Centre)	Czech Republic	50.0544	14.3634	Repulldown on 3.2M snpset	1240K	1	2.64032	689584	369968	M	Czech Republic, Prague 5, Jinonice Family A (4 members) (I14193-I7198-I11158 have a father-mother-son relationship; I15825 has a 2d or 3d relationship to I14193-I11158 in the nuclear family [father-son])	..	..	..	U5b2c	[0.98,0.989]	0.089	0.434	ds.half	S11158.Y1.E1.L1	PASS	..
NEO232_noUDG.SG	NEO232	NEO232	tooth	2019	SikoraNature2019	Direct: IntCal20	4812	63	3007-2697 calBCE (4259±38 BP, UBA-33762)	..	Russia_UstBelaya_Angara.SG	Baikal Region, Angara river basin, Mouth of the Belaya River	Russia	52.9169	103.657	Repulldown on 3.2M snpset	Shotgun	..	1.09902	669405	346151	M	Russia, Ust'Belaya Family B (3 members) (I7780-NEO232.SG are 3rd degree relatives or further, and I7780-I1526 are 2nd or 3rd degree relatives)	..	..	..	C4a1a3	..	..	..	ds.minus	..	PASS	..
SEC005	I18967	P5613 (T. III Cella B)	petrous	2020	MarcusNatureCommunications2020	Direct: IntCal20	4348	44	2469-2306 calBCE (3912±20 BP, MAMS-38292)	..	Italy_Sardinia_LateC	Sardinia, Sennori, SS, Serra Crabiles, t.3	Italy	40.7862	8.59581	Repulldown on 3.2M snpset	1240K	1	1.79002	815642	443555	F	n/a (no relatives detected)	n/a (female)	n/a (female)	331.7	J1c3n'o'p	[0.98,1.00]	0.14	..	ds.half	SEC005.A0101	PASS	..
RISE98_noUDG.SG	RISE98	grave 49, S skeleton	tooth	2015	AllentoftNature2015	Direct: IntCal20	4082	62	2278-2032 calBCE (3736±32 BP, OxA-28987)	..	Sweden_LN.SG	L Beddinge 56	Sweden	55.381	13.445	Repulldown on 3.2M snpset	Shotgun	1	6.125	1064729	572564	M	n/a (no relatives detected)	..	..	..	K1b1a1	..	..	..	ds.minus	RISE98	PASS	..
C2048	C2048	C2048	Bone	2022	KumarFuScience2022	Direct (WARNING: NO UNCALIBRATED DATE OR LAB CODE)	4224	74	2402-2146 calBCE	..	China_Xinjiang_Chaganguole_BA_Chemurcheck	Xinjiang, Aletai Region, Qinghe County, Chaganguole	China	46.48	90.75	Native Pulldown on 3.2M snpset	1240K	1	..	837255	480176	M	n/a (no relatives detected)	..	R1b1a1a2a2	392	U7a3a	..	0.045	..	ds.half	L6071	PASS	..
I2741	I2741	GEN_20 (GEN_20, Grave 49)	petrous	2018	OlaldeNature2018	Direct: IntCal20	4245	74	2456-2150 calBCE (3835±35 BP, Poz-83641)	..	Hungary_EBA_BellBeaker	Szigetszentmiklós, Felső-Ürge-hegyi-dűlő	Hungary	47.3832	19.0203	Repulldown on 3.2M snpset	1240K	1	3.067	853708	456449	M	n/a (no relatives detected)	..	..	634	H1+16189	..	0.13	0.408	ds.half	S2741.L1	PASS	..
I10297	I10297	P8U11 (mass burial) | P8U11-13 (mass burial)	petrous	..	NovakPLoSOne2021	Context: Date(s) from same site (I10293, I10052, I10272)	6050	115	4300-3900 BCE	..	Croatia_C_Lasinja	Potočani	Croatia	45.4482	17.6388	Repulldown on 3.2M snpset	1240K	2	5.14513	895998	485878	F	n/a (no relatives detected)	n/a (female)	n/a (female)	..	X2b	..	..	..	ds.half,ds.half	S10297.E1.L1,S10298.E1.L1	PASS	..
I13965	I13965	998 (AT-909)	petrous	2021	WangNature2021	Direct: IntCal20	2270	61	396-210 calBCE (2270±20 BP, UCIAMS-226560, PSUG-5475)	..	Mongolia_EIA_5	Bayan-Ulgii aimag, Tsengel sum, Biluut 2 barrow 4	Mongolia	48.68	88.38	Repulldown on 3.2M snpset	1240K	1	2.53153	747171	415722	F	n/a (no relatives detected)	n/a (female)	n/a (female)	313.5	G2a1	[0.979,0.993]	0.138	0.007	ds.half	S13965.Y1.E2.L1	PASS	..
POP36_noUDG.SG	POP36	SU1738 U891	Petrous	2021	FreilichPinhasiScientificReports2021	Context: Archaeology - Period	6450	115	4700-4300 BCE	12-13 yrs	Croatia_Popova_MN.SG	Osijek, Beli Manastir-Popova zemlja	Croatia	45.747	18.57	Native Pulldown on 3.2M snpset	Shotgun	..	..	730490	380857	M	n/a (no relatives detected)	..	G2a2a-PF3147	131.956	H	..	0.19	..	ds.minus	..	PASS	..
HOP001	HOP001	Hostivice_17	..	2021	PapacScienceAdvances2021	Direct: IntCal20	4240	64	2452-2201 calBCE (3837±24 BP, MAMS-30798)	..	Czech_BellBeaker	Bohemia, Hostivice	Czech Republic	50.0804	14.2769	Repulldown on 3.2M snpset	1240K	1	4.04682	942191	510737	M	n/a (No relatives detected)	..	R1b - P312	..	J1c2r	..	..	..	ds.half	HOP001.B0101.TF1.1	PASS	..
I14172	I14172	1160 (38218, obj. 127)	petrous	2021	PapacScienceAdvances2021	Context: Date(s) from same site (I7186, I7187, I7188, I7189, I7191, I7192, I7193, I7194, MA1)	5850	231	4300-3500 BCE	..	Czech_C_Baalberge	Makotrasy	Czech Republic	50.1458	14.2214	Repulldown on 3.2M snpset	1240K	1	3.4027	792081	434852	F	n/a (no relatives detected)	n/a (female)	n/a (female)	627.7	U3a1	[0.985,0.997]	0.087	0.007	ds.half	S14172.Y1.E1.L1	PASS	..
I14157	I14157	M10; Urzi10; 1145	petrous	2022	LazaridisAlpaslanRoodenbergScience2022	Context: Archaeological - Period and genetic clustering and other dates at site	5950	289	4500-3500 BCE	adult; 35-45 yrs.	Romania_C_Bodrogkeresztur	Urziceni	Romania	47.7467	22.395	Repulldown on 3.2M snpset	1240K	1	2.92377	776176	429452	F	n/a (no relatives detected)	n/a (female)	n/a (female)	308.4	H7b1	[0.972,0.991]	0.11	0.008	ds.half	S14157.Y1.E1.L1	PASS	..
GRG022	GRG022	GLN 229	petrous	2020	RivollatScienceAdvance2020	Context: Archaeological - Period	6450	289	5000-4000 BCE	..	France_MN	Yonne, Gurgy "les Noisats"	France	47.97	3.56	Repulldown on 3.2M snpset	1240K	1	1.54786	668686	375949	M	n/a (no relatives detected)	..	H2	..	K1a1b1	..	0.09585	0.61863	ds.half	GRG022.A0102	PASS	..
I2056	I2056	Unakozovskaya Sk. 2b (skeleton 2b)	bone (rib)	2019	WangNatureCommunications2019	Direct: IntCal20	6466	44	4607-4450 calBCE (5687±30 BP, OxA-43741)	infant	Russia_Caucasus_Eneolithic	Unakozovskaya	Russia	44.2506	40.2192	Repulldown on 3.2M snpset	1240K	1	1.34506	739048	401670	M	Russia, Unakozovskaya Family A (3 members) (I1722-I2055-I2056 have a sibling relationship)	..	J2a	664	R1a	[0.988,0.994]	0.079	0.417	ds.half	S2056.E1.L1	PASS	..
I13504	I13504	814 (MON1, Grave 3, B-3)	petrous	2021	WangNature2021	Direct: IntCal20	2368	29	512-389 calBCE (2360±20 BP, UCIAMS-226556, PSUG-5471)	..	Mongolia_EIA_3	Khovsgol aimag, Ulaan-Uul sum	Mongolia	50.7	99.2	Repulldown on 3.2M snpset	1240K	1	2.3876	760015	420454	M	n/a (no relatives detected)	..	Q1b1b-Y5084	529.9	W	[0.993,1.000]	0.069	0.41	ds.half	S13504.Y1.E1.L1	PASS	..
I6583	I6583	HB0056	petrous	2018	OlaldeNature2018	Direct: IntCal20	4138	61	2291-2047 calBCE (3770±30 BP, Poz-65207)	..	Poland_BellBeaker	Żerniki Wielkie	Poland	50.96	17.02	Repulldown on 3.2M snpset	1240K	1	3.668	827842	451311	F	n/a (no relatives detected)	n/a (female)	n/a (female)	300.866	U5b1c2	[0.932,0.974]	..	..	ds.half	S6583.E1.L1	PASS	mtcontam=[0.932,0.974]
I7282	I7282	RDVS_116/78	petrous	2018	OlaldeNature2018	Context: Archaeological - Period	4200	144	2500-2000 BCE	..	Czech_BellBeaker	Radosevice	Czech Republic	50.4103	14.0746	Repulldown on 3.2M snpset	1240K	1	3.17313	768721	418401	M	Czech Republic, Radovesice Family B (2 members) (I7283-I7282 have a mother-son relationship)	..	..	224	K1a3a3	[0.997,1.000]	0.083	0.427	ds.half	S7282.E1.L1	PASS	Xcontam=[0.005,0.01]
I12960	I12960	685 (AT-248)	petrous	2021	WangNature2021	Direct: IntCal20	3332	41	1441-1304 calBCE (3120±20 BP, UCIAMS-226528, PSUG-5431)	..	Mongolia_EIA_SlabGrave_1	Uvurkhangai, Khujirt sum, Shunkhlai Uul, Tomb 2	Mongolia	46.92	102.76	Repulldown on 3.2M snpset	1240K	1	1.77771	726925	399112	M	n/a (no relatives detected)	..	Q1a1a1-F1626	205.3	C4a1a+195	[0.984,0.996]	0.162	0.393	ds.half	S12960.Y1.E1.L1	PASS	..
RISE503_noUDG.SG	RISE503	6652-41	tooth	2015	AllentoftNature2015	Direct: IntCal20	3547	54	1731-1510 calBCE (3328±38 BP, OxA-31445)	..	Russia_Andronovo.SG	Kytmanovo	Russia	53.456	85.447	Repulldown on 3.2M snpset	Shotgun	1	0.879	653388	359495	F	n/a (no relatives detected)	n/a (female)	n/a (female)	..	U2e2	..	..	..	ds.minus	RISE503	PASS	..
DA129_noUDG.SG	DA129	CGG_2_016127, IS10, Kyzylasker, Object 1, Issyk Tian Shan	..	2018	DamgaardNature2018	Direct: IntCal20	2333	81	539-208 calBCE (2324±42 BP, UBA-31231)	..	Kazakhstan_Nomad_IA.SG	Tian Shan, Central Steppe	Kazakhstan	43.14	76.2253	Repulldown on 3.2M snpset	Shotgun	..	1.102	677901	352667	M	n/a (no relatives detected)	..	..	..	W3b	..	..	..	ds.minus	..	PASS	..
I13025	I13025	h 1967/1._Skelet I; A16-005_M024	petrous	2021	PattersonNature2021	Direct: IntCal20	3958	66	2136-1892 calBCE (3635±40 BP, GrN-5131)	..	Netherlands_LNB_EBA_BellBeaker	Zuid-Holland, Molenaarsgraaf	Netherlands	51.886	4.855	Repulldown on 3.2M snpset	1240K	1	2.91778	816690	445900	M	n/a (no relatives detected)	..	..	204.1	K2b1a	[0.977,0.994]	0.08	0.4	ds.half	S13025.E1.L1	PASS	..
I3396	I3396	StPet65 (collection 3864, individual 5)	petrous	2019	NarasimhanPattersonScience2019	Context: Archaeological - Period	3600	144	1900-1400 BCE	15-20	Russia_MLBA_Krasnoyarsk	Krasnoyarsk Krai, near Orak Ulus, Orak burial place	Russia	55.1924	89.3053	Repulldown on 3.2M snpset	1240K	1	3.483	773259	424368	M	n/a (no relatives detected)	..	..	696	T2b34	[0.991,0.998]	0.046	0.423	ds.half	S3396.E1.L2	PASS	damage.ds.half=0.046
I5079	I5079	RAD1 (Grave 1, Croat 4)	petrous	2018	MathiesonNature2018	Direct: IntCal20	5421	114	3651-3110 calBCE (4700±90 BP, Beta-187421)	..	Croatia_N_Starcevo	Radovanci	Croatia	45.4885	17.6413	Repulldown on 3.2M snpset	1240K	1	2.758	811667	435263	F	n/a (no relatives detected)	n/a (female)	n/a (female)	330.56	J1c2	[0.989,1]	0.124	..	ds.half	S5079.E1.L1	PASS	..
KYZ001	KYZ001	KYZ001.A	..	2021	GnecchiRusconeScienceAdvances2021	Direct: IntCal20 (WARNING: Missing lab code)	2475	99	747-402 calBCE (2421±29 BP)	..	Kazakhstan_Tasmola_EIA	Pavlodar Region, Bayanaul District, Kyzylshilik, mound 2	Kazakhstan	50.42	75.91	Repulldown on 3.2M snpset	1240K	1	3.20115	965946	522291	M	n/a (no relatives detected)	..	..	48.8861	D4i	..	0.0736852	..	..	KYZ001.A0101	PASS	..
I14162	I14162	1150; 28	petrous	2022	LazaridisAlpaslanRoodenbergScience2022	Context: Archaeological - Period and genetic clustering and other dates at site	5950	289	4500-3500 BCE	adult; 39-45 yrs.	Romania_C_Bodrogkeresztur	Urziceni	Romania	47.7467	22.395	Repulldown on 3.2M snpset	1240K	1	2.57024	782018	431777	F	n/a (no relatives detected)	n/a (female)	n/a (female)	274.9	J1c1	[0.983,0.998]	0.122	0.01	ds.half	S14162.Y1.E1.L1	PASS	..
VERT015	VERT015	VERT015	bone	2022	GelabertSciRep2022	Direct: IntCal20	5589	40	3706-3536 calBCE (4862±26 BP; OxA-40647)	..	Ukraine_VertebaCave_MLTrypillia	Ternopil oblast, Verteba Cave, Site 17	Ukraine	48.783	25.852	Native Pulldown on 3.2M snpset	1240k	..	..	957550	496789	F	n/a (no relatives detected)	..	..	116	H	..	0.103	..	..	..	PASS	..
I2924	I2924	TH16-56 (33-16-56 (DF07 X 6))	petrous	2019	NarasimhanPattersonScience2019	Direct: IntCal20	4715	65	2882-2636 calBCE (4170±25 BP, PSUAMS-2262)	..	Iran_C_TepeHissar	Tepe Hissar	Iran	36.1544	54.3836	Repulldown on 3.2M snpset	1240K	1	1.386	600163	330039	F	n/a (no relatives detected)	n/a (female)	n/a (female)	454	U5b2	[0.991,0.998]	0.048	0.013	ds.half	S2924.E1.L1	PASS	damage.ds.half=0.048
I6262	I6262	MONM_MON2 (Grave #5)	petrous (CBD)	2021	WangNature2021	Direct: IntCal20	3270	45	1398-1228 calBCE (3050±20 BP, PSUAMS-3111)	..	Mongolia_LBA_CenterWest_4	Bayankhongor aimag, Khar Sairiin Am, Khirigsuur	Mongolia	45.9185	100.833	Repulldown on 3.2M snpset	1240K	1	3.807	810291	441749	F	n/a (no relatives detected)	n/a (female)	n/a (female)	694.336	A8a1	[0.95,0.975]	0.099	..	ds.half	S6262.E1.L1	PASS	mtcontam=[0.95,0.975]
I4318	I4318	KZ-KAN-002 (Kairan I, Enclosure 7b) | KZ-KAY-002 (Kairan I, Enclosure 7b)	petrous	2019	NarasimhanPattersonScience2019	Direct: IntCal20	3656	46	1863-1628 calBCE (3415±20 BP, PSUAMS-2961)	..	Kazakhstan_MLBA_Kairan	Kairan	Kazakhstan	48.7418	76.9957	Repulldown on 3.2M snpset	1240K	2	5.152	862177	468163	F	n/a (no relatives detected)	n/a (female)	n/a (female)	262.152	J2b1a2a	[0.99,0.999]	..	..	ds.half,ds.half	S4318.E1.L1,S4320.E1.L1	PASS	..
I4596	I4596	ZVEJ9 (Burial 49)	petrous	2018	MathiesonNature2018	Direct: IntCal20	7970	28	6069-5984 calBCE (7150±25 BP, PSUAMS-2839)	1-2	Latvia_HG	Zvejnieki	Latvia	56.2833	25.1333	Repulldown on 3.2M snpset	1240K	1	4.379	809302	442068	M	n/a (no relatives detected)	..	..	498	U5a2d	[0.986,0.996]	0.104	0.432	ds.half	S4596.E1.L1	PASS	..
BTO001	BTO001	AT-435	Tooth	2020	JeongCell2020	Context: Historical - period	2000	87	200 BCE - 100 CE	..	Mongolia_Bulgan_Xiongnu	Bulgan, Burkhan Tolgoi	Mongolia	49.482	103.366	Repulldown on 3.2M snpset	1240K	1	2.85737	906035	490425	M	n/a (no relatives detected)	..	..	..	Z4a	..	..	..	ds.half	BTO001.A0101	PASS	..
I6352	I6352	MONU_232 (AT_232, Grave #1)	petrous (CBD)	2021	WangNature2021	Direct: IntCal20	2949	42	1107-924 calBCE (2845±20 BP, PSUAMS-7276)	..	Mongolia_EIA_SlabGrave_1	Uvurkhangai, Khujirt sum, Shunkhlai Uul, Grave #1	Mongolia	46.8975	102.767	Repulldown on 3.2M snpset	1240K	1	3.54754	883361	476192	M	n/a (no relatives detected)	..	Q1a1a-F745	200	F1b1b	[0.988,0.995]	0.092	0.414	ds.half	S6352.E1.L1	PASS	..
I0116	I0116	ESP4	tooth	2015	MathiesonNature2015 (1240k of same same sample with 390k in HaakLazaridis2015)	Direct: IntCal20	3978	60	2137-1936 calBCE (3650±32 BP, MAMS-21495)	..	Germany_EBA_Unetice	Esperstedt	Germany	51.42	11.68	Repulldown on 3.2M snpset	1240K	1	1.648	662220	421626	M	n/a (no relatives detected)	..	..	..	W3a1	[0.959,0.971]	..	..	ds.plus	S0116.L1	PASS	mtcontam=[0.959,0.971]
I7130	I7130	M31; Urzi31	petrous	2022	LazaridisAlpaslanRoodenbergScience2022	Direct: IntCal20	6078	64	4235-3996 calBCE (5285±25 BP, PSUAMS-4022)	adult; 30-40 yrs.	Romania_C_Bodrogkeresztur	Urziceni	Romania	47.7467	22.395	Repulldown on 3.2M snpset	1240K	1	4.57766	896583	487288	F	n/a (no relatives detected)	n/a (female)	n/a (female)	174	T2b	[0.985,0.993]	0.093	0.016	ds.half	S7130.E1.L1	PASS	..
I5748	I5748	skeleton 575 (Jan) M22	petrous	2018	OlaldeNature2018	Direct: IntCal20	4383	89	2579-2211 calBCE (3945±55 BP, GrN-6650C)	..	Netherlands_BellBeaker	Noord-Holland, Oostwoud, De Tuithoorn	Netherlands	52.7336	5.09618	1240K pulldown padded to 3.2M snpset	1240K	1	4.524	622382	340615	M	n/a (no relatives detected)	R-P312 > DF19 > Z302	R1b1a1b1a1a2e2	99.7075	X2b4	[0.968,0.991]	0.087	..	ds.half	S5748.E1.L1	PASS	..
POP04_noUDG.SG	POP04	SU855 U306	Petrous	2021	FreilichPinhasiScientificReports2021	Context: Archaeology - Period	6450	115	4700-4300 BCE	12-14 yrs	Croatia_Popova_MN.SG	Osijek, Beli Manastir-Popova zemlja	Croatia	45.747	18.57	Native Pulldown on 3.2M snpset	Shotgun	..	..	857342	444987	M	n/a (no relatives detected)	..	J-M304	212.219	H	..	0.2	..	ds.minus	..	PASS	..
I2180	I2180	Smyadovo 20; grave 26	tooth (molar)	2022	LazaridisAlpaslanRoodenbergScience2022	Direct: IntCal20	4959	70	3098-2914 calBCE (4394±29 BP, OxA-23059)	adult	Bulgaria_EBA	Smyadovo (Northeast)	Bulgaria	43.0667	27.0167	Repulldown on 3.2M snpset	1240K	2	2.94862	839366	449830	F	n/a (no relatives detected)	n/a (female)	n/a (female)	164.684	T2b	[0.971,0.989]	0.233	0.0105702	ds.half,ss.half	S2180.E1.L2,S18802.Y1.E1.L1	PASS	..
oll007_noUDG.SG	oll007	oll007	tooth	2019	MalmstromProcBiolSci2019	Direct: IntCal20	4617	96	2859-2497 calBCE (4090±30 BP, Beta-417630)	..	Sweden_BAC.SG	Olljso	Sweden	56.0147	14.068	Repulldown on 3.2M snpset	Shotgun	..	0.861027	681775	358321	F	n/a (no relatives detected)	n/a (female)	n/a (female)	86	H1c	..	..	..	ds.minus	..	PASS	..
ANY-4027.SG	ANY-4027	2043Bolzano(4027)	petrous	2022	MarotiTorokCurrBio2022	Context:Archaeological-period	6450	289	5000-4000 BCE	young adult	Hungary_Starcevo_EN	Tolna County, Alsónyék-Bátaszék, Mérnökségitelep	Hungary	46.2248	18.8031	NativePulldownon3.2Msnpset	Shotgun	4	..	623248	319293	M	n/a(norelativesdetected)	..	..	44.399	H46	..	0.206	0.205	ds.half,ds.half,ds.half,ds.half	2043Bolzano_S21_L001:2043Bolzano_S21_L002:2043Bolzano_S21_L003:2043Bolzano_S21_L004	PASS	..
I6348	I6348	ULUN_1-123 (N4; Kharuulyn Gozgor; kurgan No.1-113) | N4; Kharuulyn Gozgor; kurgan No.1-113 (Kharuulykurgan No.1-113)	petrous (CBD); tooth	2021	WangNature2021	Direct: IntCal20	3632	43	1749-1617 calBCE (3395±25 BP, PSUAMS-7274)	..	Mongolia_MBA_Munkhkhairkhan_1	Bulgan, Khutag-Undur sum, Haruulyn Gozgor tomb 1-113	Mongolia	49.3925	102.703	Repulldown on 3.2M snpset	1240K	2	5.47187	963077	519884	M	n/a (no relatives detected)	..	Q1b1a3-L334	716.443	HV12b1	[0.98,0.997]	0.0735	0.409186	ds.half,ds.half	S6348.E1.L1,S13700.E1.L1	PASS	..
I0164	I0164	QUEVIII6	tooth	2015	MathiesonNature2015 (1240k of same same sample with 390k in HaakLazaridis2015)	Direct: IntCal20	3906	42	2027-1890 calBCE (3599±25 BP, MAMS-21497)	..	Germany_EBA_Unetice	Quedlinburg Site VIII	Germany	51.793	11.143	Repulldown on 3.2M snpset	1240K	1	2.487	838661	495358	F	n/a (no relatives detected)	n/a (female)	n/a (female)	487.08	U5b2a1b	[0.995,1]	..	..	ds.plus	S0274.L1	PASS	..
I11683	I11683	310 (HUNG175) | MDE-HUNG175 (FR15120029) | P7135 (154. objektum, (feature 154: a pit with a burial), 2006.74.5)	tooth (molar)	2021	PattersonNature2021 (includes individual first published in HarneyCheronetGenomeResearch2021)	Direct: IntCal20	2586	77	765-489 calBCE (2475±20 BP, PSUAMS-11036)	..	Hungary_EIA_Prescythian_Mezocsat	Mezőkeresztes-Cethalom, M3-10 lelőhely; Great Hungarian Plain, Borsodi-Mezőség	Hungary	47.815	20.6841	Repulldown on 3.2M snpset	1240K	4	6.60994	796021	441262	F	n/a (no relatives detected)	n/a (female)	n/a (female)	236.411	K1a+195	..	..	0.0164311	ds.half,ss.half,ss.half,ds.half	S11683.Y1.E2.L1,S20748.Y1.E1.L1,S20770.Y1.E1.L1,S23013.Y1.E1.L1	PASS	..
I3392	I3392	StPet60 (collection 3390, individual 7)	petrous	2019	NarasimhanPattersonScience2019	Context: Archaeological - Period	3600	144	1900-1400 BCE	..	Russia_MLBA_Krasnoyarsk	Krasnoyarsk Krai, near Orak Ulus, Orak burial place	Russia	55.1924	89.3053	Repulldown on 3.2M snpset	1240K	1	2.188	762321	416017	M	n/a (no relatives detected)	..	..	449	U2e2a1d	[0.986,0.994]	0.077	0.423	ds.half	S3392.E1.L2	PASS	..
I6531	I6531	HB0068 (Grave 243)	bone	2018	OlaldeNature2018	Direct: IntCal20	4113	68	2288-2037 calBCE (3755±35 BP, Poz-86947)	..	Poland_ChopiceVeseleCulture	Gmina Cisek, Dzielnica	Poland	50.23	18.22	Repulldown on 3.2M snpset	1240K	1	2.796	776957	421203	M	n/a (no relatives detected)	..	..	267.708	U5b2b1a1	[0.984,0.997]	..	..	ds.half	S6531.E1.L1	PASS	..
TRM006	TRM006	Trmice_109/82	..	2021	PapacScienceAdvances2021	Direct: IntCal20	4644	91	2862-2573 calBCE (4105±25 BP, MAMS-45796)	..	Czech_CordedWare	Bohemia, Trmice	Czech Republic	50.6379	13.9923	Repulldown on 3.2M snpset	1240K	1	1.83141	827026	439728	M	Bohemia, Trmice Family A (2 members) (2d: TRM003-TRM006)	..	R1a - M417 (xZ645)	..	R1b1	..	..	..	ds.half	TRM006.B0101.TF1.1	PASS	..
DA223_noUDG.SG	DA223	CGG_2_019126, Turgen 2 burial site, Turgen 2 burial site	..	2018	DamgaardNature2018	Direct: IntCal20	2311	57	414-211 calBCE (2310±31 BP, UBA-33604)	..	Kazakhstan_Wusun.SG	Tian Shan, Central Steppe	Kazakhstan	43.0686	68.2489	Repulldown on 3.2M snpset	Shotgun	..	2.757	1005934	522589	M	n/a (no relatives detected)	..	..	..	J1c5a	..	..	..	ds.minus	..	PASS	..
I7272	I7272	BRAN_23 (Grave 23, 31630)	petrous	2018	OlaldeNature2018	Direct: IntCal20	5417	74	3624-3376 calBCE (4715±20 BP, PSUAMS-4239)	..	Czech_Eneolithic	Brandýsek	Czech Republic	50.19	14.158	Repulldown on 3.2M snpset	1240K	1	3.64695	757249	413686	M	n/a (no relatives detected)	..	..	288	K2a5	[0.997,1.000]	0.07	0.424	ds.half	S7272.E1.L1	PASS	..
I1658	I1658	TA3/R8 (Talin 3, R8, tomb 115, skull 1)	petrous	2016	LazaridisNature2016	Direct: IntCal20	5162	80	3350-3041 calBCE (4492±29 BP, OxA-31874)	..	Armenia_EBA	Talin	Armenia	40.383	43.8737	Repulldown on 3.2M snpset	1240K	1	3.408	813263	439296	F	Armenia, Talin Family A (2 members) (I1657-I1658 have a mother-daughter relationship [order unknown])	n/a (female)	n/a (female)	596	U3a2a	[0.992,0.998]	0.131	0.015	ds.half	S1658.E1.L1	PASS	..
I4436	I4436	ZVEJ14 (Burial 261)	petrous	2018	MathiesonNature2018	Direct: IntCal20	6109	70	4318-4051 calBCE (5335±30 BP, PSUAMS-2233)	2-4	Latvia_MN_o2	Zvejnieki	Latvia	56.2833	25.1333	Repulldown on 3.2M snpset	1240K	1	3.029	736174	401426	M	n/a (no relatives detected)	..	..	551	U4a1	[0.993,0.998]	0.111	0.427	ds.half	S4436.E1.L1	PASS	Xcontam=[0.005,0.012]
I14037	I14037	1000 (AT-923)	petrous	2021	WangNature2021	Direct: IntCal20	3306	39	1422-1292 calBCE (3095±20 BP, UCIAMS-226561, PSUG-5475)	..	Mongolia_LBA_Ulaanzukh_2	Sükhbaatar aimag, Tuvshinshiree sum, Bulgiin ekh, Tomb 47	Mongolia	46.2841	111.768	Repulldown on 3.2M snpset	1240K	1	5.13351	822195	457778	M	BUL001-I14037 are duplicates	..	Q1a1a1-F875	411.4	M11b	[0.986,0.999]	0.104	0.423	ds.half	S14037.Y1.E1.L1	PASS	..
KO1002	KO1002	Kolín I_3013	..	2021	PapacScienceAdvances2021	Direct: IntCal20	4533	79	2838-2474 calBCE (4055±29 BP, MAMS-38481)	..	Czech_CordedWare	Bohemia, Kolín I	Czech Republic	50.0333	15.1681	Repulldown on 3.2M snpset	1240K	1	3.6263	981653	522307	M	n/a (No relatives detected)	..	R1b - L151	..	X2b4	..	..	..	ds.half	KO1002.merged	PASS	..
N19_noUDG.SG	N19	N19	petrous	2018	FernandesScientificReports2018	Direct: IntCal20	5490	74	3636-3379 calBCE (4750±35 BP, Poz-71309)	..	Poland_TRB_o.SG	Pikutkowo	Poland	52.62	18.96	Repulldown on 3.2M snpset	Shotgun	..	2.09671	877305	457378	F	n/a (no relatives detected)	n/a (female)	n/a (female)	..	V14	..	..	..	ds.minus	..	PASS	..
I6792	I6792	TOMSK_4344 (Tomsk_4344, inv. 4344)	petrous	2019	NarasimhanPattersonScience2019	Direct: IntCal20	3724	58	1878-1689 calBCE (3450±20 BP, PSUAMS-2924)	..	Kazakhstan_Maitan_MLBA_Alakul_o1	Maitan	Kazakhstan	50.09	74.44	Repulldown on 3.2M snpset	1240K	1	4.1004	835035	456088	F	n/a (no relatives detected)	n/a (female)	n/a (female)	187	T2b34	[0.989,0.995]	0.073	0.012	ds.half	S6792.E1.L1	PASS	..
I10112	I10112	TOMSK_4379 (Tomsk_4379, inv. 4379)	petrous	2019	NarasimhanPattersonScience2019	Direct: IntCal20	3497	34	1613-1503 calBCE (3280±20 BP, PSUAMS-6929)	..	Kazakhstan_Shoendykol_MLBA_Fedorovo	Shoendykol	Kazakhstan	50.82	75.6	Repulldown on 3.2M snpset	1240K	1	4.76118	825548	451139	M	n/a (no relatives detected)	..	..	432	H2a1a	[0.997,1]	0.09	0.42	ds.half	S10112.E1.L1	PASS	..
I14176	I14176	1164 (34200, 100, 61-3-100 e)	petrous	2021	PapacScienceAdvances2021	Context: 2d to 3d relationship with Dated I17189	5550	58	3700-3500 BCE	..	Czech_C_Baalberge	Makotrasy	Czech Republic	50.1458	14.2214	Repulldown on 3.2M snpset	1240K	1	3.24932	764169	422334	M	Czech Republic, Makotrasy Family A (2 members) (I7189-I14176 have a 2d or 3d relationship)	..	..	584	K1a4a1	[0.987,0.997]	0.081	0.42	ds.half	S14176.Y1.E1.L1	PASS	..
I14165	I14165	M51; Urzi51; 1153	petrous	2022	LazaridisAlpaslanRoodenbergScience2022	Context: Archaeological - Period and genetic clustering and other dates at site	5950	289	4500-3500 BCE	adult; 30-40 yrs.	Romania_C_Bodrogkeresztur	Urziceni	Romania	47.7467	22.395	Repulldown on 3.2M snpset	1240K	1	3.54689	803179	443259	F	n/a (no relatives detected)	n/a (female)	n/a (female)	364.2	H+152	[0.987,0.999]	0.112	0.009	ds.half	S14165.Y1.E1.L1	PASS	..
VERT107	VERT107	VERT107	bone	2022	GelabertSciRep2022	Context: Archaeological - Direct dates at site	5600	87	3800-3500 BCE	..	Ukraine_VertebaCave_MLTrypillia	Ternopil oblast, Verteba Cave, Site 17	Ukraine	48.783	25.852	Native Pulldown on 3.2M snpset	1240k	..	..	834695	435839	M	n/a (no relatives detected)	..	..	137	T2c1d1	..	0.134	..	..	..	PASS	..
I10294	I10294	P8L8-3 (mass burial) | P8L9-2 (mass burial)	petrous	..	NovakPLoSOne2021	Context: Date(s) from same site (I10293, I10052, I10272)	6050	115	4300-3900 BCE	..	Croatia_C_Lasinja	Potočani	Croatia	45.4482	17.6388	Repulldown on 3.2M snpset	1240K	2	3.58688	858333	466261	M	Croatia, Poto_ani Family B (2 members) (I10061-10294 have a father-son relationship)	..	..	..	H	..	..	..	ds.half,ds.half	S10294.E1.L1,S10296.E1.L1	PASS	..
SUC008	SUC008	c.100	petrous	2020	MarcusNatureCommunications2020	Direct: IntCal20	5817	53	3947-3779 calBCE (5042±21 BP, MAMS-38301)	..	Italy_Sardinia_N	Sardinia, Porto Torres, SAS, Su Crucifissu Mannu, t.22	Italy	40.8103	8.44418	Repulldown on 3.2M snpset	1240K	1	1.63151	782948	425814	F	n/a (no relatives detected)	n/a (female)	n/a (female)	231.2	H4a1a	[0.98,1.00]	0.15	..	ds.half	SUC008.A0101	PASS	..
I6795	I6795	TOMSK_4350 (Tomsk_4350, inv. 4350)	petrous	2019	NarasimhanPattersonScience2019	Direct: IntCal20	3642	41	1748-1624 calBCE (3405±20 BP, PSUAMS-2927)	..	Kazakhstan_Maitan_MLBA_Alakul_o2	Maitan	Kazakhstan	50.09	74.44	Repulldown on 3.2M snpset	1240K	1	4.31737	850808	463650	F	n/a (no relatives detected)	n/a (female)	n/a (female)	184	T2e2	[0.991,0.997]	0.083	0.011	ds.half	S6795.E1.L1	PASS	..
kzb006_noUDG.SG	kzb006	Kurgan 23, Burial 4 (left)	..	2018	KrzewinskaScienceAdvances2018	Direct: IntCal20	3648	55	1868-1618 calBCE (3407±30 BP, Ua-56446)	..	Russia_Srubnaya_Alakul.SG	Republic of Bashkorstan, Near Usmanovo village, Kazburun 1	Russia	54.07	55.544	Repulldown on 3.2M snpset	Shotgun	..	1.13296	569971	298793	F	n/a (no relatives detected)	n/a (female)	n/a (female)	..	U2e2a1a2	..	..	..	ds.minus	..	PASS	..
I6715	I6715	StPet54 (collection 6612, individual 7, slab grave)	petrous	2019	NarasimhanPattersonScience2019	Context: Archaeological - Period	4850	231	3300-2500 BCE	..	Russia_Afanasievo	Altai Mountains, Yenisey River, left bank of Karasuk tributary, Karasuk III	Russia	48.8327	83.9097	Repulldown on 3.2M snpset	1240K	1	1.30977	707380	381965	F	Russia, Altai Mountains, Yenisey River, left bank of Karasuk tributary, Karasuk III Family B (2 members) I6715-I3954 have a 2nd or 3rd deg relation	n/a (female)	n/a (female)	81.4	U4b3	[0.988,0.997]	0.079	0.013	ds.half	S6715.E1.L1	PASS	..
I1633	I1633	KA1/14 (Kalavan 1,2006, Tomb 9)	petrous	2016	LazaridisNature2016	Direct: IntCal20	4465	48	2621-2354 calBCE (3990±35 BP, Poz-22234)	adult	Armenia_EBA	Kalavan	Armenia	40.65	45.1167	Repulldown on 3.2M snpset	1240K	1	3.342	827122	448906	F	n/a (no relatives detected)	n/a (female)	n/a (female)	429	H1u	[0.953,0.976]	0.157	0.013	ds.half	S1633.E1.L1	PASS	mtcontam=[0.953,0.976]
I20806	I20806	P6235; 11	petrous	2022	LazaridisAlpaslanRoodenbergScience2022	Context: Archaeological - Period and genetic clustering and other dates at site	5950	289	4500-3500 BCE	Child; 6-12 yrs.	Romania_C_Bodrogkeresztur	Urziceni	Romania	47.7467	22.395	Repulldown on 3.2M snpset	1240K	1	4.911	865512	466946	M	n/a (no relatives detected)	..	..	92.37	K	[0.975,0.993]	0.2	0.441	ss.half	S20806.Y1.E1.L1	PASS	..
I3772	I3772	CII-56 (Zevakinskiy Stone fencing 34, skeleton 2)	tooth	2019	NarasimhanPattersonScience2019	Direct: IntCal20	2911	36	1046-900 calBCE (2810±25 BP, PSUAMS-2080)	16-18	Kazakhstan_Zevakinskiy_LBA	Zevakinskiy stone fence	Kazakhstan	50.2249	81.8368	Repulldown on 3.2M snpset	1240K	1	1.811	746038	405668	F	n/a (no relatives detected)	n/a (female)	n/a (female)	708	W3a1	[0.995,0.999]	0.027	0.012	ds.half	S3772.E1.L1	PASS	damage.ds.half=0.027
RISE1280_noUDG.SG	RISE1280	Gjerrild Skeleton 8	tooth, bone	2021	EgfjordAllentoftPLOS2021	Direct: Union of dates calibrated by IntCal20; R_combine chi-squared-test failed at P<0.000012	4226	168	2567-1984 calBCE [union of two dates: 2567-2301 calBCE (4007±36 BP, UBA-36752); 2271-1984 calBCE (3790±34 BP, UBA-36753)]	..	Denmark_Djursland_SingleGraveCulture_dup.RISE1281.SG	Eastern Jutland, Djursland, Gjerrild Cist	Denmark	56.5	10.82	Repulldown on 3.2M snpset	Shotgun	..	0.019284	16009	8609	M	RISE1281.SG-RISE1280.SG are duplicates	..	..	..	K2a	..	..	..	ds.minus	..	PASS	..
I11737	I11737	Mereke, Kurgan 1, Burial 10	petrous	2019	NarasimhanPattersonScience2019	Direct: IntCal20	4046	45	2197-2032 calBCE (3710±20 BP, PSUAMS-4902)	..	Kazakhstan_Mereke_MBA	Mereke, Taskala district, Zapadno-Kazahstanskaya Oblast	Kazakhstan	50.7702	49.34	Repulldown on 3.2M snpset	1240K	1	4.0108	751115	406253	M	n/a (no relatives detected)	..	..	1430	U5a1b	[0.986,0.998]	0.106	0.415	ds.half	S11737.E1.L1	PASS	..
I13838	I13838	1239; Skull 2, 45	petrous	2022	LazaridisAlpaslanRoodenbergScience2022	Context: Archaeological - Period	6200	433	5000-3500 BCE	..	Albania_LN_C	Tren cave (Southeast , Devoll area)	Albania	40.6711	20.9847	Repulldown on 3.2M snpset	1240K	1	4.28682	838393	462620	M	n/a (no relatives detected)	..	..	505.3	HV4	[0.988,0.999]	0.076	0.42	ds.half	S13838.Y1.E1.L1	PASS	..
RISE493_noUDG.SG	RISE493	7332-45	tooth	2015	AllentoftNature2015	Direct: IntCal20	3423	24	1518-1427 calBCE (3214±26 BP, OxA-31211)	..	Russia_Karasuk_oRISE.SG	Sabinka 2	Russia	53.152	91.05	Repulldown on 3.2M snpset	Shotgun	1	8.081	1118711	586234	M	n/a (no relatives detected)	..	..	..	C4a1c	..	..	..	ds.minus	RISE493	PASS	..
I6364	I6364	MONU_677 (AT_677, Kurgan 4)	petrous (CBD)	2021	WangNature2021	Direct: IntCal20; use instead of inconsistent and less precise non-AMS date of 890-483 calBCE (2570±60 BP, Le-7956)	2927	84	1043-911 calBCE (2820±20 BP, PSUAMS-7281)	..	Mongolia_EIA_2	Khovd, Bulgan sum, Uliastain dood denj I, kurgan 4	Mongolia	45.39	90.798	Repulldown on 3.2M snpset	1240K	1	3.30676	807087	445008	F	n/a (no relatives detected)	n/a (female)	n/a (female)	427	M9a1a1c1	[0.983,0.992]	0.076	0.016	ds.half	S6364.E1.L1	PASS	..
I7209	I7209	RDVS_5/79	petrous	2019	NarasimhanPattersonScience2019	Direct: IntCal20	4269	68	2456-2204 calBCE (3850±25 BP, PSUAMS-4026)	..	Czech_CordedWare	Radosevice	Czech Republic	50.4103	14.0746	Repulldown on 3.2M snpset	1240K	1	4.12092	850535	464875	M	n/a (no relatives detected)	..	..	288	J1c2	[0.996,1.000]	0.102	0.42	ds.half	S7209.E1.L1	PASS	..
DA2_noUDG.SG	DA2	CGG_2_016454, St.Pet. 63, Grishkin Log 1	..	2018	DamgaardNature2018	Direct: IntCal20	2817	33	925-810 calBCE (2725±31 BP, UBA-31135)	..	Russia_Tagar.SG	Siberia, Tungus & Eastern Steppe	Russia	54.6758	90.8536	Repulldown on 3.2M snpset	Shotgun	..	1.057	666341	345179	M	n/a (no relatives detected)	..	..	..	N1a1a1a1	..	..	..	ds.minus	..	PASS	..
I6713	I6713	StPet46 (collection 6136, kurgan 1, burial 4, individual 10)	bone (long bone)	2019	NarasimhanPattersonScience2019	Context: Archaeological - Period	4450	289	3000-2000 BCE	..	Russia_Afanasievo	Middle Yenisei region, Afanasieva Gora	Russia	54.3566	90.9192	Repulldown on 3.2M snpset	1240K	1	0.918905	614494	334991	F	n/a (no relatives detected)	n/a (female)	n/a (female)	171	U5a1g2	[0.989,0.997]	0.039	0.01	ds.half	S6713.E1.L1	PASS	damage.ds.half=0.039
KSH004	KSH004	KSH004.A	..	2021	GnecchiRusconeScienceAdvances2021	Context: Historical - period (Tasmolinskaya culture)	2550	58	700-500 BCE	..	Kazakhstan_Tasmola_EIA	Central Kazakhstan, Karashoky VI, mound 1	Kazakhstan	48.8	74.71	Repulldown on 3.2M snpset	1240K	1	2.61749	962729	519312	M	n/a (no relatives detected)	..	..	81.2888	C4	..	0.0400131	..	..	KSH004.A0101	PASS	..
I4889	I4889	feature 544 / Grave 9	petrous	2018	OlaldeNature2018	Direct: IntCal20	4131	50	2284-2056 calBCE (3765±20 BP, PSUAMS-2847)	..	Czech_BellBeaker	Prague 8, Kobylisy, Ke Stírce Street	Czech Republic	50.1217	14.457	Repulldown on 3.2M snpset	1240K	1	4.98	830315	452241	M	n/a (no relatives detected)	R-P312 > U152 > L2	R1b1a1b1a1a2b1	125	U4a	[0.985,0.995]	0.108	0.432	ds.half	S4889.E1.L1	PASS	..
NAU001_noUDG.SG	NAU001	NAU001	tooth (canine)	2021	SaagMetspaluScience2021	Direct: IntCal20	4526	82	2841-2469 calBCE (4047±35 BP, UBA-41624)	..	Russia_Yaroslavl_Fatyanovo_BA.SG	Yaroslavl, Naumovskoye	Russia	57.587	39.6308	Repulldown on 3.2M snpset	Shotgun	..	1.31168	688805	372291	M	n/a (no relatives detected)	..	..	54.2	T2a1b1a	..	0.092277	..	ds.minus	..	PASS	..
DA20_noUDG.SG	DA20	CGG_2_015364, PD57, Kurgan Sjiderti 17, Burial 1, Sjiderte, Pavlodar	..	2018	DamgaardNature2018	Direct: IntCal20	2224	55	366-176 calBCE (2203±27 BP, UBA-31145)	..	Kazakhstan_Nomad_Hun_Sarmatian.SG	Tian Shan, Central Steppe	Kazakhstan	51.6397	74.6719	Repulldown on 3.2M snpset	Shotgun	..	0.517	397697	208061	M	n/a (no relatives detected)	..	..	..	C4a1a+195	..	..	..	ds.minus	..	PASS	..
kzb008_noUDG.SG	kzb008	Kurgan 23, Burial 5	..	2018	KrzewinskaScienceAdvances2018	Direct: IntCal20	3754	51	1887-1696 calBCE (3479±30 BP, Ua-56448)	..	Russia_Srubnaya_Alakul.SG	Republic of Bashkorstan, Near Usmanovo village, Kazburun 1	Russia	54.07	55.544	Repulldown on 3.2M snpset	Shotgun	..	1.19632	551461	287391	M	Russia, Republic of Bashkorstan, Near Usmanovo village, Kazburun 1 Family C (2 members) kzb005-kzb008 are brothers	..	..	..	HV0a	..	..	..	ds.minus	..	PASS	..
I3389	I3389	StPet56 (collection 3390, individual 4)	petrous	2019	NarasimhanPattersonScience2019	Context: Archaeological - Period	3600	144	1900-1400 BCE	16-20	Russia_MLBA_Krasnoyarsk	Krasnoyarsk Krai, near Orak Ulus, Orak burial place	Russia	55.1924	89.3053	Repulldown on 3.2M snpset	1240K	1	4.6	806005	443173	M	n/a (no relatives detected)	..	..	828	H27+16093	[0.972,0.985]	0.049	0.422	ds.half	S3389.E1.L2	PASS	damage.ds.half=0.049
POP19_noUDG.SG	POP19	SU1635 U763	Petrous	2021	FreilichPinhasiScientificReports2021	Context: Archaeology - Period	6450	115	4700-4300 BCE	32-40 yrs	Croatia_Popova_MN.SG	Osijek, Beli Manastir-Popova zemlja	Croatia	45.747	18.57	Native Pulldown on 3.2M snpset	Shotgun	..	..	849644	443731	F	n/a (no relatives detected)	n/a (female)	n/a (female)	181.958	N1a1a1a3	..	0.24	..	ds.minus	..	PASS	..
I7494	I7494	UZ-ST-006 (Sappali Tepe (ST), 71, 8, zn2, Grave 00-149)	petrous	2019	NarasimhanPattersonScience2019	Direct: IntCal20	3875	37	2016-1830 calBCE (3575±20 BP, PSUAMS-3230)	..	Uzbekistan_SappaliTepe_BA2	Sappali Tepe	Uzbekistan	37.4167	66.8333	Repulldown on 3.2M snpset	1240K	1	1.30361	726254	386102	M	n/a (no relatives detected)	..	..	115	HV20	[0.985,0.996]	0.155	0.408	ds.half	S7494.E1.L1	PASS	..
I11520	I11520	UZ-BST-015 (Site 4, Grave 4, 57-27)	petrous	2019	NarasimhanPattersonScience2019	Direct: IntCal20	3497	34	1613-1503 calBCE (3280±20 BP, PSUAMS-4605)	..	Uzbekistan_Bustan_BA_o2	Bustan	Uzbekistan	37.6667	67	Repulldown on 3.2M snpset	1240K	1	3.64891	766756	410133	M	n/a (no relatives detected)	..	..	853.9	HV2a2	[0.983,0.997]	0.115	0.407	ds.half	S11520.E1.L1	PASS	..
I3391	I3391	StPet59 (collection 3390, individual 6)	petrous	2019	NarasimhanPattersonScience2019	Context: Archaeological - Period	3600	144	1900-1400 BCE	..	Russia_MLBA_Krasnoyarsk	Krasnoyarsk Krai, near Orak Ulus, Orak burial place	Russia	55.1924	89.3053	Repulldown on 3.2M snpset	1240K	1	1.932	759087	414725	M	n/a (no relatives detected)	..	..	540	U5b2c	[0.987,0.995]	0.076	0.424	ds.half	S3391.E1.L2	PASS	Xcontam=[0.006,0.013]
KDC001	KDC001	KDC001.A0101, BZNK-301/1, Kudachurt, kurgan 14, grave 218	petrous	2019	WangNatureCommunications2019	Direct: IntCal20; R_combine	3838	44	1950-1778 calBCE (3551±17 BP) [R_combine: (3548±23 BP, MAMS-110560); (3554±23 BP, MAMS-110561)]	..	Russia_North_Caucasus_MBA	Piedmont/mountains, Kudachurt	Russia	43.354	43.7219	Repulldown on 3.2M snpset	1240K	..	2.17092	734689	401997	M	n/a (no relatives detected)	..	..	..	X2i	..	..	..	half	..	PASS	..
KKM001	KKM001	KKM001.A	..	2021	GnecchiRusconeScienceAdvances2021	Context: Historical - period (Tasmolinskaya culture)	2550	58	700-500 BCE	..	Kazakhstan_Tasmola_EIA	Central Kazakhstan, Karakemer, mound 3	Kazakhstan	48.94	79.27	Repulldown on 3.2M snpset	1240K	1	3.57081	970553	525196	M	n/a (no relatives detected)	..	..	64.9255	H15b1	..	0.076059	..	..	KKM001.A0101	PASS	..
VERT105B	VERT105	VERT105	bone	2022	GelabertSciRep2022	Context: Archaeological - Direct dates at site	5600	87	3800-3500 BCE	..	Ukraine_VertebaCave_MLTrypillia	Ternopil oblast, Verteba Cave, Site 17	Ukraine	48.783	25.852	Native Pulldown on 3.2M snpset	1240k	..	..	643706	335523	M	n/a (no relatives detected)	..	..	87	H+152	..	0.124	..	..	..	PASS	..
I3447	I3447	DL-OP2-B, #41	bone (cranial)	2019	NarasimhanPattersonScience2019	Direct: IntCal20	4577	88	2848-2494 calBCE (4075±25 BP, PSUAMS-2071)	..	Kazakhstan_Dali_EBA	Byan Zherek, eastern spur, Dali	Kazakhstan	45.1324	79.3644	Repulldown on 3.2M snpset	1240K	1	3.728	774653	422502	F	n/a (no relatives detected)	n/a (female)	n/a (female)	400	R1b	[0.983,0.993]	0.109	0.012	ds.half	S3447.E1.L1	PASS	..
MJ-43_noUDG.SG	MJ-43	UT-26-16/1-2	tooth (molar)	2019	JarveCurrentBiology2019	Direct (WARNING MISSING LAB CODE): IntCal20	2312	55	413-229 calBCE (2310±30 BP, Poz-)	..	Russia_EarlySarmatian_SouthernUrals.SG	Sibai-1, Mound 1, burial 1, skeleton 2	Russia	52.7534	58.6677	Repulldown on 3.2M snpset	Shotgun	..	0.374797	314073	166727	F	n/a (no relatives detected)	n/a (female)	n/a (female)	..	C1e	..	..	..	ds.minus	..	PASS	..
I1202	I1202	Popov_53: Pospelovo-I; Burial-1; Skeleton-1 (Pospelovo I, Burial 1, Skeleton 1)	tooth	2021	WangNature2021	Direct: IntCal20	2850	48	997-825 calBCE (2760±35 BP, Poz-83438)	..	Russia_IA_Yankovsky	Pospelovo 1, Primorsky Krai	Russia	43.0614	131.887	Repulldown on 3.2M snpset	1240K	1	2.965	710772	389715	M	n/a (no relatives detected)	..	N1a-F1206	407	C5b	[0.990,0.997]	0.082	0.424	ds.half	S1202.E1.L1	PASS	..
N38_noUDG.SG	N38	N38	petrous	2018	FernandesScientificReports2018	Direct: IntCal20	4959	82	3307-2899 calBCE (4380±40 BP, Poz-77333)	..	Poland_GlobularAmphora.SG	Brzesc Kujawski	Poland	52.61	18.9	Repulldown on 3.2M snpset	Shotgun	..	2.21403	904546	470899	F	n/a (no relatives detected)	n/a (female)	n/a (female)	..	T2c1-146	..	..	..	ds.minus	..	PASS	..
I2793	I2793	GEN67 | GEN_67 (GEN67, Grave 191.)	petrous	2017	LipsonNature2017	Direct: IntCal20	6273	44	4442-4250 calBCE (5480±35 BP, Poz-83629)	..	Hungary_EarlyC_Tiszapolgar_Bodrogkeresztur	Törökszentmiklos, Road 4, site 3	Hungary	47.1916	20.4023	Repulldown on 3.2M snpset	1240K	1	2.281	832653	444899	M	n/a (no relatives detected)	..	..	..	H1	..	..	..	ds.half	S2793.L1	PASS	X-contam=0.005
I0103	I0103	ESP16	tooth	2015	MathiesonNature2015 (1240k of same same sample with 390k in HaakLazaridis2015)	Direct: IntCal20	4472	39	2617-2461 calBCE (4000±31 BP, MAMS-21488)	..	Germany_CordedWare	Esperstedt	Germany	51.42	11.68	1240K pulldown padded to 3.2M snpset	1240K	3	17.528	1048763	560739	F	n/a (no relatives detected)	n/a (female)	n/a (female)	724.883	W6	[0.945,0.971]	..	..	ds.plus,ds.half,ds.half	S0103.L1,S0660.L1,S0661.L1	PASS	mtcontam=[0.945,0.971]
BRE002	BRE002	BRE002.A	..	2021	GnecchiRusconeScienceAdvances2021	Direct: IntCal20 (WARNING: Missing lab code)	2223	64	354-171 calBCE (2179±13 BP)	..	Kazakhstan_Berel_IA_o3	Central Kazakhstan, Berel Necropolis, mound 44	Kazakhstan	49.33	85.79	Repulldown on 3.2M snpset	1240K	1	3.56897	964521	518122	M	n/a (no relatives detected)	..	..	44.4728	D4m2	..	0.0877957	..	..	BRE002.A0101	PASS	..
I4888	I4888	feature 543	petrous	2018	OlaldeNature2018	Direct: IntCal20	4038	42	2195-2027 calBCE (3700±20 BP, PSUAMS-2846)	..	Czech_BellBeaker	Prague 8, Kobylisy, Ke Stírce Street	Czech Republic	50.1217	14.457	Repulldown on 3.2M snpset	1240K	1	4.937	816045	445753	M	Czech Republic, Prague 8, Kobylisy, Ke Stirce Street Family B (2 members) (I4887-I4888 have a sibling relationship)	..	..	124	K1a2c	[0.990,0.997]	0.077	0.438	ds.half	S4888.E1.L1	PASS	..
I4323	I4323	KZ-KUZ-002 (Kyzylbulak 1, burial 45)	petrous	2019	NarasimhanPattersonScience2019	Direct: IntCal20	3622	36	1741-1619 calBCE (3385±20 BP, PSUAMS-2963)	..	Kazakhstan_Kyzlbulak_MLBA1	Kyzyl Bulak 1	Kazakhstan	43.2465	77.8138	Repulldown on 3.2M snpset	1240K	1	3.501	730303	399523	F	n/a (no relatives detected)	n/a (female)	n/a (female)	358	U2e1'2'3	[0.989,0.996]	0.089	0.009	ds.half	S4323.E1.L1	PASS	..
SA6004	SA6004	SA6004, BZNK-003/4, Sharakhalsun 6, kurgan 2, grave 18	tooth (molar)	2019	WangNatureCommunications2019	Direct: IntCal20	5159	86	3359-3034 calBCE (4500±40 BP, GIN-12401)	..	Russia_Steppe_Maikop	Kaspi steppe, Šarachalsun 6	Russia	45.7257	43.9869	Repulldown on 3.2M snpset	1240K	..	2.52369	780436	426857	M	n/a (no relatives detected)	..	..	..	U7b	..	..	..	half	..	PASS	..
I7039	I7039	MONU_498 (AT_498, Stone mound grave #3)	petrous	2021	WangNature2021	Direct: IntCal20	3066	49	1210-1019 calBCE (2920±20 BP, PSUAMS-4006)	..	Mongolia_LBA_CenterWest_4	Khovd, Duut sum, Khoit Tsenkheriin gol 1988 barrow 3	Mongolia	47.4231	92.2258	Repulldown on 3.2M snpset	1240K	1	4.39913	888861	482265	M	n/a (no relatives detected)	..	Q1b1a3-L334	391	D4j	[0.989,0.996]	0.086	0.415	ds.half	S7039.E1.L1	PASS	..
DA136_noUDG.SG	DA136	CGG_2_016381, Sarmatian9, Nesvetay II	..	2018	DamgaardNature2018	Context: Archaeological - Period	2300	260	800 BCE - 100 CE	..	Russia_Sarmatian.SG	Caspian steppe	Russia	47.2843	39.5333	Repulldown on 3.2M snpset	Shotgun	..	0.23197	249456	130959	M	n/a (no relatives detected)	..	..	..	A+152+16362	..	..	..	ds.minus	..	PASS	..
MA969_noUDG.SG	Ardu2	Ardu2	tooth	2017	SaagCurrentBiology2017	Direct: IntCal20	4652	95	2872-2501 calBCE (4110±40 BP, Poz-10824)	..	Estonia_CordedWare.SG_o2	Ardu, Harju	Estonia	59.1	25.37	Repulldown on 3.2M snpset	Shotgun	..	0.848372	468124	263267	M	n/a (no relatives detected)	..	R1a-Z645	..	U5b2c	..	..	..	ds.minus	..	PASS	..
I6349	I6349	ULUN_LAB1	petrous (CBD)	2021	WangNature2021	Direct: IntCal20	2781	28	898-800 calBCE (2675±20 BP, PSUAMS-7398)	..	Mongolia_EIA_SlabGrave_1	Sükhbaatar aimag, Dariganga sum, Baaran-Khavtsal	Mongolia	45.3042	113.849	Repulldown on 3.2M snpset	1240K	1	2.77486	779984	431916	M	n/a (no relatives detected)	..	Q1a1a-M265	221	D4m2	[0.968,0.980]	0.086	0.423	ds.half	S6349.E1.L1	PASS	..
I4086	I4086	ANAU2	petrous (CBD)	2019	NarasimhanPattersonScience2019	Context: Archaeological - Period	5450	289	4000-3000 BCE	..	Turkmenistan_C_TepeAnau	Turkestan, Tepe Anau	Turkmenistan	37.872	58.225	Repulldown on 3.2M snpset	1240K	1	1.995	720501	391401	F	n/a (no relatives detected)	n/a (female)	n/a (female)	344	U1a1d	[0.986,0.994]	0.122	0.022	ds.half	S4086.E1.L1	PASS	..
MJ-42_noUDG.SG	MJ-42	UT-4-16/1-2	tooth (molar)	2019	JarveCurrentBiology2019	Direct (WARNING MISSING LAB CODE): IntCal20	2604	78	793-541 calBCE (2520±35 BP, Poz-)	..	Russia_EasternScythian_SouthernUrals.SG	Nikolaevka II, Mound 1, burial 2	Russia	53.0188	61.9737	Repulldown on 3.2M snpset	Shotgun	..	0.410461	328965	173349	M	n/a (no relatives detected)	..	..	..	T1a1d	..	..	..	ds.minus	..	PASS	..
WEHR_1192SkA	WEHR_1192SkA	WEHR_1192SkA	tooth	2019	MittnikScience2019	Direct: IntCal20	4193	42	2339-2147 calBCE (3810±19 BP, MAMS-18922)	..	Germany_Lech_BellBeaker	Wehringen - Hochfeld	Germany	48.2528	10.8088	Repulldown on 3.2M snpset	1240K	2	3.58651	934773	523509	M	n/a (no relatives detected)	..	R1b1a2a1a2	..	K1a4a1	..	..	..	ds.half,ds.half	ABI899_1192SkAWEHR,ABI899_1192SkAWEHR_HS	PASS	..
I7187	I7187	MKTY_51	petrous	2021	PapacScienceAdvances2021	Direct: IntCal20	6044	74	4227-3986 calBCE (5260±20 BP, PSUAMS-4404)	..	Czech_C_Baalberge	Makotrasy	Czech Republic	50.1458	14.2214	Repulldown on 3.2M snpset	1240K	1	3.96677	854371	465804	M	n/a (no relatives detected)	..	..	346	T2c1d+152	[0.998,1.000]	0.088	0.421	ds.half	S7187.E1.L1	PASS	..
pcw362_noUDG.SG	pcw362	post253/W	petrous	2020	LinderholmNatureScientificReports2020	Direct: IntCal20	4305	67	2465-2209 calBCE (3875±35 BP, Poz-90899)	..	Poland_Southeast_CordedWare.SG	Southeastern Poland, Łubcze	Poland	50.4561	23.6619	Repulldown on 3.2M snpset	Shotgun	1	2.06078	1066136	553217	M	n/a (no relatives detected)	..	..	552.14	U5a1a2a	..	..	..	ds.minus	pcw362	PASS	..
ULN001	ULN001	AT-823	petrous, Tooth	2020	JeongCell2020	Direct: IntCal20	3239	54	1392-1207 calBCE (3028±25 BP, OxA-36231)	..	Mongolia_Sukhbaatar_MLBAXiongnuLateMedieval	Sukhbaatar, Ulaanzuukh	Mongolia	46.2841	111.768	Repulldown on 3.2M snpset	1240K	2	3.79156	845605	466544	M	Sukhbaatar, Ulaanzuukh Family A (2 members) (1d: ULN001-ULN015)	..	..	..	D5a2a1b	..	..	..	ds.half	ULN001.A0101, ULN001.B0101	PASS	..
tem003_noUDG.SG	tem003	Kurgan 9, Burial 1	..	2018	KrzewinskaScienceAdvances2018	Direct: IntCal20	1698	49	131-336 calCE (1810±30 BP, Beta-451576)	..	Russia_LateSarmatian.SG	Republic of Bashkortostan, Baymak Distict, Temyaysovo-1 burial ground	Russia	52.9851	58.1243	Repulldown on 3.2M snpset	Shotgun	..	1.12801	613674	315906	M	Russia, Republic of Bashkortostan, Baymak Distict, Temyaysovo-1 burial ground Family A (3 members) tem001-temoo3 are 2nd or 3rd deg relation with tem002 being related by 2nd or 3rd deg relation to tem003	..	..	..	U5b2b	..	..	..	ds.minus	..	PASS	..
POP06_noUDG.SG	POP06	SU878 U226	Petrous	2021	FreilichPinhasiScientificReports2021	Context: Archaeology - Period	6450	115	4700-4300 BCE	2-3.5 yrs	Croatia_Popova_MN.SG	Osijek, Beli Manastir-Popova zemlja	Croatia	45.747	18.57	Native Pulldown on 3.2M snpset	Shotgun	..	..	919398	478518	F	n/a (no relatives detected)	n/a (female)	n/a (female)	316.301	K2b1	..	0.22	..	ds.minus	..	PASS	..
I0104	I0104	ESP11	tooth	2015	MathiesonNature2015 (1240k of same same sample with 390k in HaakLazaridis2015)	Direct: IntCal20	4358	65	2563-2295 calBCE (3927±37 BP, MAMS-21487)	..	Germany_CordedWare	Esperstedt	Germany	51.42	11.68	Repulldown on 3.2M snpset	1240K	3	4.184	953747	536996	M	Germany, Esperstedt Family B (5 members) (I1541-I1538 have a father-son relationship; I1541-I1540 have a father-son relationship; I1538-I1540 are a sibling pair; I1534 is a 2d or 3d relative of I1538, 1540, and I1541; I0104 is a 2d or 3d relative of I1540 and I 1541. )	..	..	213.507	U4b1a1a1	[0.992,0.999]	..	..	ds.plus,ds.plus,ds.plus	S0104.L1,S0401.L1,S0402.L1	PASS	Xcontam=0.002
I12971	I12971	700 (AT-980, Grave #1)	petrous	2021	WangNature2021	Direct: IntCal20	2849	40	981-832 calBCE (2765±20 BP, UCIAMS-226547, PSUG-5462)	..	Mongolia_EIA_SlabGrave_1	Dornod aimag, Gurvanzagal sum, Khadan khuv Tomb 1	Mongolia	49.15	114.87	Repulldown on 3.2M snpset	1240K	1	4.45172	846988	466244	F	n/a (no relatives detected)	n/a (female)	n/a (female)	460	D4j7	[0.979,0.993]	0.098	0.01	ds.half	S12971.Y1.E1.L1	PASS	..
I7495	I7495	UZ-ST-004 (Sappali Tepe (ST), 71, 41, Grave 00-118)	petrous	2019	NarasimhanPattersonScience2019	Direct: IntCal20	3853	42	2010-1779 calBCE (3560±20 BP, PSUAMS-3122)	..	Uzbekistan_SappaliTepe_BA2	Sappali Tepe	Uzbekistan	37.4167	66.8333	Repulldown on 3.2M snpset	1240K	1	1.97785	812283	433502	F	n/a (no relatives detected)	n/a (female)	n/a (female)	125	H2a	[0.973,0.987]	0.164	0.014	ds.half	S7495.E1.L1	PASS	..
I4635	I4635	StPet14 (site II, grave K-167, individual 4)	petrous	2019	NarasimhanPattersonScience2019	Context: Archaeological - Period	5450	115	3700-3300 BCE	25-35	Turkmenistan_C_Parkhai	Parkhai II	Turkmenistan	38.348	56.2454	Repulldown on 3.2M snpset	1240K	1	3.813	781808	426494	F	Turkmenistan, Parkhai II Family A (3 members) (I4634 is a 2nd or 3rd degree relative of I4259 (who is a 2nd or 3rd degree relative of I4635) )	n/a (female)	n/a (female)	284	HV13b	[0.980,0.991]	0.102	0.01	ds.half	S4635.E1.L1	PASS	..
mur004_noUDG.SG	mur004	Square 207, Burial 4	..	2018	KrzewinskaScienceAdvances2018	Direct: IntCal20	3755	51	1888-1696 calBCE (3480±30 BP, Beta-451573)	..	Russia_Srubnaya_Alakul.SG	Republic of Bashkorstan, Near Usmanovo Village, Muradym 8	Russia	52.583	56.847	Repulldown on 3.2M snpset	Shotgun	..	1.2794	578685	305037	F	n/a (no relatives detected)	n/a (female)	n/a (female)	..	J1c5e	..	..	..	ds.minus	..	PASS	..
I7960	I7960	PRH5_31 (Mala Ohrada grave 31)	petrous	2021	PattersonNature2021	Context: Date(s) from same site (I13469, I13467)	3950	87	2150-1850 BCE	..	Czech_EBA_Unetice	Central Bohemia, Prague 5, Prague-Stodůlky (Malá Ohrada site)	Czech Republic	50.045	14.3393	Repulldown on 3.2M snpset	1240K	1	3.55693	849182	461240	M	Czech Republic, Prague 5 - Mala Ohrada Family A (2 members) (I7960-I15642 have a 2d or 3d relationship)	..	..	99	U2e2a1a2	[0.986,0.995]	0.112	0.418	ds.half	S7960.E1.L1	PASS	..
ULN003	ULN003	AT-921	petrous	2020	JeongCell2020	Direct: IntCal20	3289	43	1416-1264 calBCE (3075±27 BP, OxA-36232)	..	Mongolia_Sukhbaatar_MLBAXiongnuLateMedieval	Sukhbaatar, Ulaanzuukh	Mongolia	46.2841	111.768	Repulldown on 3.2M snpset	1240K	1	3.96447	969021	529202	F	n/a (no relatives detected)	n/a (female)	n/a (female)	..	C4a1a	..	..	..	ds.half	ULN003.A0101	PASS	..
I4892	I4892	feature 551	petrous	2018	OlaldeNature2018	Direct: IntCal20	3754	47	1881-1700 calBCE (3475±20 BP, PSUAMS-2849)	..	Czech_EBA	Prague 8, Kobylisy, Ke Stírce Street	Czech Republic	50.1217	14.457	Repulldown on 3.2M snpset	1240K	1	4.673	808142	439446	F	n/a (no relatives detected)	n/a (female)	n/a (female)	150	T1a1	[0.996,1.000]	0.11	0.012	ds.half	S4892.E1.L1	PASS	..
I3875	I3875	VL1316	petrous	2018	OlaldeNature2018	Direct: IntCal20	3985	56	2136-1946 calBCE (3655±25 BP, PSUAMS-1834)	..	France_EBA_BellBeaker	Lauzet-Ubaye, Villard	France	44.476	6.369	Repulldown on 3.2M snpset	1240K	1	4.052	775971	424347	M	n/a (no relatives detected)	..	..	415	H1e	[0.986,0.994]	0.052	0.428	ds.half	S3875.E1.L1	PASS	..
I0232	I0232	SVP HB 12, kurgan 6, grave 1 (SVP12, Novosel’ki, kurgan 6, grave 1)	bone (long bone)	2015	NarasimhanPattersonScience2019 (supplement of MathiesonNature2018)	Context: Archaeological - Period	3475	188	1850-1200 BCE	..	Russia_Srubnaya	Samara Oblast, Volga River Valley, Tatarstan oblast, forest-steppe zone, Novosel'ki	Russia	48.1	54.44	Repulldown on 3.2M snpset	1240K	4	8.64954	1085529	580528	M	n/a (no relatives detected)	..	..	..	U5a1f2	..	..	..	ds.half,ds.half,ds.half,ds.half	S0232.E3.L1,S0232.E2.L1,S0232.E4.L1,S0232.E4.L2	PASS	..
ULN009	ULN009	AT-884	petrous	2020	JeongCell2020	Context: Archaeological - Site/Context [ULN001, ULN003, ULN004, ULN005, ULN011, ULN015] (date)	2100	866	1650 BCE - 1350 CE	..	Mongolia_Sukhbaatar_MLBAXiongnuLateMedieval	Sukhbaatar, Ulaanzuukh	Mongolia	46.2841	111.768	Repulldown on 3.2M snpset	1240K	1	3.3938	838028	464205	F	n/a (no relatives detected)	n/a (female)	n/a (female)	..	C4a1a	..	..	..	ds.half	ULN009.A0101	PASS	..
DA27_noUDG.SG	DA27	CGG_2_015429, KS61, Halvay, Kurgan 3, 3A, Kostanay	..	2018	DamgaardNature2018	Direct: IntCal20	1508	58	265-539 calCE (1641±33 BP, UBA-31149)	..	Kazakhstan_Nomad_Hun_Sarmatian.SG	Tian Shan, Central Steppe	Kazakhstan	52.8369	62.8936	Repulldown on 3.2M snpset	Shotgun	..	1.998	895658	464943	M	n/a (no relatives detected)	..	..	..	C4b1	..	..	..	ds.minus	..	PASS	..
I4784	I4784	KZ-KUZ-001 (Grave 46)	petrous	2019	NarasimhanPattersonScience2019	Direct: IntCal20	3508	32	1613-1508 calBCE (3290±20 BP, PSUAMS-2613)	..	Kazakhstan_MLBA_Kyzlbulak_o1	Kyzyl Bulak 1	Kazakhstan	43.2465	77.8138	Repulldown on 3.2M snpset	1240K	1	4.481	775878	423547	M	n/a (no relatives detected)	..	..	701	G2a1	[0.993,0.998]	0.081	0.425	ds.half	S4784.E1.L1	PASS	..
I13767	I13767	817 (MYM-39-5R, Grave-1, right)	petrous	2021	WangNature2021	Direct: IntCal20	3198	49	1377-1130 calBCE (3005±20 BP, UCIAMS-226534, PSUG-5437)	..	Mongolia_LBA_CenterWest_4	Bayankhongor aimag, Ulziit soum, Khar Sair am	Mongolia	48.11	102.55	Repulldown on 3.2M snpset	1240K	1	3.47347	823433	453038	M	n/a (no relatives detected)	..	Q1b1a3-L334	582.9	R1b1	[0.986,0.998]	0.116	0.41	ds.half	S13767.Y1.E1.L1	PASS	..
I13963	I13963	996 (AT-565)	petrous	2021	WangNature2021	Direct: IntCal20	2829	33	967-827 calBCE (2750±20 BP, PSUAMS-6943)	..	Mongolia_EIA_SlabGrave_1	Khentii, Delgerkhaan sum, Rashaant tolgoi, tomb 6	Mongolia	47.19	109.19	Repulldown on 3.2M snpset	1240K	1	2.57423	753140	417864	F	n/a (no relatives detected)	n/a (female)	n/a (female)	302.5	C5b1b	[0.992,1.000]	0.126	0.008	ds.half	S13963.Y1.E2.L1	PASS	..
POP16_noUDG.SG	POP16	SU1381 U724	Petrous	2021	FreilichPinhasiScientificReports2021	Context: Archaeology - Period	6450	115	4700-4300 BCE	9-11 yrs	Croatia_Popova_MN.SG	Osijek, Beli Manastir-Popova zemlja	Croatia	45.747	18.57	Native Pulldown on 3.2M snpset	Shotgun	..	..	796053	415042	F	n/a (no relatives detected)	n/a (female)	n/a (female)	213.243	N1a1a1a2	..	0.25	..	ds.minus	..	PASS	..
HAN004_noUDG.SG	HAN004	HAN004	Tooth (premolar)	2021	SaagMetspaluScience2021	Direct: IntCal19	4511	74	2837-2467 calBCE (4036±37 BP, UBA-41619)	..	Russia_Moscow_Fatyanovo_BA.SG	Moscow, Khanevo	Russia	55.6364	35.8997	Repulldown on 3.2M snpset	Shotgun	..	1.0774	645706	345552	M	n/a (no relatives detected)	..	..	73.6	H6a1a	..	0.0837387	..	ds.minus	..	PASS	..
NIK008AB_noUDG.SG	I7357	Mos148 (Specimen 7, 57)	Tooth (premolar)	2021	SaagMetspaluScience2021	Direct: IntCal20	4508	69	2834-2468 calBCE (4039±33 BP, UBA-41631 )	..	Russia_Yaroslavl_Fatyanovo_BA_dup.I7357.SG	Volosovo-Danilovo, Central European Russian Forest-Steppe, Yaroslavl, Nikultsino	Russia	57.5293	39.6699	Repulldown on 3.2M snpset	Shotgun	..	1.14216	670496	358689	M	NIK008AB.SG-I7357 are duplicates	..	..	124.147	H5b	..	0.0667565	..	ds.minus	..	PASS	..
N28_noUDG.SG	N28	N28	petrous	2018	FernandesScientificReports2018	Direct (WARNING MISSING LAB CODE, MISSING UNCALIBRATED DATE, NEED TO CHANGE TO INTCAL20): IntCal13	6074	74	4251-3996 calBCE	..	Poland_BKG.SG	Oslonki	Poland	52.61	18.8	Repulldown on 3.2M snpset	Shotgun	..	1.82491	828453	428726	M	n/a (no relatives detected)	..	..	..	T2b	..	..	..	ds.minus	..	PASS	..
R4.SG	R4	Grotta Continenza - Rimosso	petrous	2019	AntonioGaoMootsScience2019	Direct: IntCal20	4841	10	2906-2880 calBCE (4260±15 BP, UCIAMS-198576)	..	Italy_South_C.SG	Abruzzo, Grotta de Continenza	Italy	41.96	13.54	Repulldown on 3.2M snpset	Shotgun	..	3.92985	1118590	581084	M	n/a (no relatives detected)	..	..	..	K1a+195	..	..	..	half	..	PASS	..
I0244	I0244	SVP HB 62, Grachevka II 5/3 (SVP62, Grachevka II, kurgan 5, grave 3) | 47, Grachevka II 5/3 (kurgan 5, grave 3)	bone (phalanx), petrous	2019	NarasimhanPattersonScience2019	Direct: IntCal20; R_combine	4154	75	2343-2039 calBCE (3779±40 BP) [R_combine: (3752±52 BP, AA-53806); (3815±60 BP, Le-6545)]	..	Russia_Potapovka_o1	Samara Oblast, Volga River Valley, Sok River, Grachevka	Russia	53.5898	50.5713	Repulldown on 3.2M snpset	1240K	2	3.82248	862746	469349	F	n/a (no relatives detected)	n/a (female)	n/a (female)	..	U2e1a1	..	..	..	ds.half,ds.half	S0244.E1.L3,S7481.E1.L1	PASS	..
I0112	I0112	QUEXII6	tooth	2015	MathiesonNature2015 (1240k of same same sample with 390k in HaakLazaridis2015)	Direct: IntCal20	4224	80	2455-2141 calBCE (3820±42 BP, Erl-7038)	..	Germany_BellBeaker	Quedlinburg Site XII	Germany	51.791	11.141	Repulldown on 3.2M snpset	1240K	1	3.768	948580	536275	F	n/a (no relatives detected)	n/a (female)	n/a (female)	227.673	H13a1a2	[0.991,0.999]	..	..	ds.plus	S0112.L1	PASS	..
VERT029	VERT029	VERT029	bone	2022	GelabertSciRep2022	Context: Archaeological - Direct dates at site	5600	87	3800-3500 BCE	..	Ukraine_VertebaCave_MLTrypillia	Ternopil oblast, Verteba Cave, Site 7 / Area 1	Ukraine	48.783	25.852	Native Pulldown on 3.2M snpset	1240k	..	..	876318	455550	M	n/a (no relatives detected)	..	..	71	H15a1	..	0.118	..	..	..	PASS	..
pcw211_noUDG.SG	pcw211	11	petrous	2020	LinderholmNatureScientificReports2020	Context (WARNING MISSING LAB CODE): date from same site of 2469-2211 calBCE (3890±35 BP), carlibrated as IntCal20)	4300	87	2500-2200 BCE	..	Poland_Southeast_CordedWare.SG	Southeastern Poland, Chłopice	Poland	49.9572	22.6603	Repulldown on 3.2M snpset	Shotgun	1	0.325756	419807	221803	F	Poland, Southeastern Poland, Ch_opice Family A (2 members) (pcw211.SG-pcw212.SG are 2nd or 3rd degree relatives)	n/a (female)	n/a (female)	54.575	H2a2b	..	..	..	ds.minus	pcw211	PASS	..
SUC004	SUC004	Su Crocefissu; T.c2 b2; Ind. 5 t.alti	petrous	2019	MarcusNatureCommunications2020	Direct: IntCal20	4185	42	2296-2144 calBCE (3802±19 BP, MAMS-38297)	..	Italy_Sardinia_EBA	Porto Torres, SAS, Su Crucifissu Mannu, t.16	Italy	40.8103	8.44418	Repulldown on 3.2M snpset	1240K	1	1.56292	774462	420694	F	n/a (no relatives detected)	n/a (female)	n/a (female)	172.2	K1a	[0.97,0.99]	0.14	..	ds.half	SUC004.A0101	PASS	..
I7419	I7419	UZ-ST-001 (Sappali Tepe (ST), Grave 00-56)	petrous	2019	NarasimhanPattersonScience2019	Direct: IntCal20	3754	47	1881-1700 calBCE (3475±20 BP, PSUAMS-3229)	..	Uzbekistan_SappaliTepe_BA	Sappali Tepe	Uzbekistan	37.4167	66.8333	Repulldown on 3.2M snpset	1240K	1	2.63164	854171	456214	M	n/a (no relatives detected)	..	..	88.9	J1b	[0.982,0.993]	0.126	0.413	ds.half	S7419.E1.L1	PASS	..
PSS4693.SG	PSS4693	PSS4693	petrous	2020	BrunelPNAS2020	Direct: IntCal20	5396	61	3605-3349 calBCE (4650±45 BP, GrA-46284)	..	France_GrandEst_MN.SG	Grand-Est (East), Pont-sur-Seine, Ferme de l'Ile	France	48.5185	3.59633	Repulldown on 3.2M snpset	Shotgun	1	0.60982	616828	330002	F	n/a (no relatives detected)	n/a (female)	n/a (female)	119	U5b3b	..	..	..	ds.half	PSS4693	PASS	..
ROUQEE.SG	ROUQEE	ROUQEE100_AMIS_2_02270	petrous	2021	SeguinOrlandoCurrBio2021	Direct: IntCal20	5047	89	3321-2937 calBCE (4435±15 BP, UCAIMS-223212)	..	France_LaClape_LN_EMBA.SG	La Clape, Grotte du Rouquet	France	43.594	3.91929	Repulldown on 3.2M snpset	Shotgun	3	�0.970592	708167	365480	F	n/a (no relatives detected)	n/a (female)	n/a (female)	132.154	H1+152	[0.932,1]	..	..	ds.half,ds.half,ds.half	ROUQEE_AMIS_2_02270_U_i41_lr37,ROUQEE_AMIS_2_02270_U_i65_lr37,ROUQEE_AMIS_2_02270_U_i75_lr37	PASS	..
I7411	I7411	UZ-JAR-007 (Jarkutan 4a 1976, Grave 384)	petrous	2019	NarasimhanPattersonScience2019	Direct: IntCal20	3542	39	1681-1533 calBCE (3335±20 BP, PSUAMS-3227)	..	Uzbekistan_Dzharkutan_BA_1	Dzharkutan	Uzbekistan	37.75	67	Repulldown on 3.2M snpset	1240K	1	1.25361	716795	386411	F	n/a (no relatives detected)	n/a (female)	n/a (female)	88.6	T2c1a	[0.986,0.995]	0.14	0.014	ds.half	S7411.E1.L1	PASS	..
I4891	I4891	feature 546	petrous	2018	OlaldeNature2018	Direct: IntCal20	4131	50	2284-2056 calBCE (3765±20 BP, PSUAMS-2848)	..	Czech_BellBeaker	Prague 8, Kobylisy, Ke Stírce Street	Czech Republic	50.1217	14.457	Repulldown on 3.2M snpset	1240K	1	4.82	824302	448736	M	n/a (no relatives detected)	..	..	190	J2a1a2	[0.994,0.999]	0.096	0.433	ds.half	S4891.E1.L1	PASS	..
I1549	I1549	BZH15	tooth	2015	MathiesonNature2015	Context: Archaeological - Period	4225	130	2500-2050 BCE	..	Germany_BellBeaker	Benzingerode-Heimburg	Germany	51.82	10.91	Repulldown on 3.2M snpset	1240K	1	2.357	779855	420500	F	n/a (no relatives detected)	n/a (female)	n/a (female)	163	W1c1	[0.947,0.960]	0.144	0.008	ds.half	S1549.L1	PASS	mtcontam=[0.947,0.96]
VERT031	VERT031	VERT031	bone	2022	GelabertSciRep2022	Direct: IntCal20	5646	35	3768-3645 calBCE (4930±25 BP; PSUAMS-3177)	..	Ukraine_VertebaCave_MLTrypillia	Ternopil oblast, Verteba Cave, Site 7 / Area 1	Ukraine	48.783	25.852	Native Pulldown on 3.2M snpset	1240k	..	..	749011	390404	M	n/a (no relatives detected)	..	..	65	N1a1a1a	..	0.096	..	..	..	PASS	..
I7030	I7030	MONU_400 (AT_400, Grave #56)	petrous	2021	WangNature2021	Direct: IntCal20	2244	58	389-208 calBCE (2250±20 BP, PSUAMS-3722)	..	Mongolia_EIA_Sagly_4	Uvs aimag, Ulaangom sum, Chandman Uul, Ulaangom cemetery Grave #56	Mongolia	49.96	92.05	Repulldown on 3.2M snpset	1240K	1	3.98253	847516	459683	M	n/a (no relatives detected)	..	R1a1a1b2a-Z95	458	D4b1a2a1	[0.996,0.999]	0.088	0.418	ds.half	S7030.E1.L1	PASS	..
I13173	I13173	880 (AT-614, Grave 2)	petrous	2021	WangNature2021	Direct: IntCal20; R_combine	3722	58	1876-1690 calBCE (3449±17 BP) [R_combine: (3460±20 BP, UCIAMS-226552, PSUG-5467); (3421±32 BP, OxA-X-2737-53); (3150±70 BP, Le-6936)]	..	Mongolia_MBA_Munkhkhairkhan_2	Khovd, Munkhkhairkhan sum, Ulaan goviin uzuur barrow 2	Mongolia	47.0474	91.8396	Repulldown on 3.2M snpset	1240K	1	4.17505	839147	462493	M	UAA001-I13173 are duplicates	..	N-M231	471.6	H15b1	[0.980,0.998]	0.122	0.403	ds.half	S13173.Y1.E1.L1	PASS	..
I2925	I2925	TH16-110 (33-16-110 (DF19 X 55))	petrous	2019	NarasimhanPattersonScience2019	Direct: IntCal20	4715	65	2882-2636 calBCE (4170±25 BP, PSUAMS-1913)	..	Iran_C_TepeHissar	Tepe Hissar	Iran	36.1544	54.3836	Repulldown on 3.2M snpset	1240K	1	1.884	663759	363179	F	Iran, Tepe Hissar Family A (2 members) (I2512-I2925 have a 2d or 3d relationship)	n/a (female)	n/a (female)	448	X2p	[0.992,0.999]	0.104	0.013	ds.half	S2925.E1.L1	PASS	..
I2788	I2788	GEN60	petrous	2017	LipsonNature2017	Direct: IntCal20	5685	64	3910-3644 calBCE (4960±40 BP, VERA-5402)	..	Hungary_LateC_Protoboleraz	Abony, Turjányos-dűlő	Hungary	47.1891	20.0048	Repulldown on 3.2M snpset	1240K	1	1.881	806404	435439	M	n/a (no relatives detected)	..	..	334	H	[0.980,0.991]	0.085	0.411	ds.half	S2788.L1	PASS	..
I7211	I7211	RDVS_69/80	petrous	2018	OlaldeNature2018	Direct: IntCal20	4183	44	2296-2143 calBCE (3800±20 BP, PSUAMS-4345)	..	Czech_BellBeaker	Radosevice	Czech Republic	50.4103	14.0746	Repulldown on 3.2M snpset	1240K	1	4.03615	752562	413069	F	n/a (no relatives detected)	n/a (female)	n/a (female)	315	U5b3	[0.993,0.999]	0.081	0.01	ds.half	S7211.E1.L1	PASS	..
I13180	I13180	887 (AT-628 Kurgan 1, Burial 2)	petrous	2021	WangNature2021	Direct: IntCal20; we used a direct AMS date on the same petrous bone analyzed for DNA instead of a previous and marginally non-overlapping AMS date of 2866-2575 calBCE (4114±29 BP, OxA-36230) on a different skeletal element supposed to be from the same individual, or a non-AMS date of 2571-2150 calBCE (3900±70 BP, Le-7212) also on a different skeletal element supposed to be from the same individu…	4862	42	3012-2875 calBCE (4290±35 BP, PSUAMS-6944)	..	Mongolia_EBA_Ulgii_1	Bayan-Ulgii aimag, Ulaankhus sum, Kumdii govi barrow, burial 2	Mongolia	49.3	88.83	Repulldown on 3.2M snpset	1240K	1	3.76434	825183	456029	F	KUM001-I13180 are duplicates	n/a (female)	n/a (female)	471.4	A+152+16362	[0.974,0.993]	0.13	0.009	ds.half	S13180.Y1.E1.L1	PASS	..
Gokhem2_noUDG.SG	Gokhem2	Gokhem2	bone (long bone)	2014	SkoglundScience2014	Direct: IntCal20	4928	46	3086-2907 calBCE (4368±27 BP, UBA-14087)	..	Sweden_MN_TRB.SG	Gökhem, Västergötland	Sweden	58.174	13.408	Repulldown on 3.2M snpset	Shotgun	..	1.549	737428	414858	F	n/a (no relatives detected)	n/a (female)	n/a (female)	91.9	H1c	..	..	..	ds.minus	..	PASS	..
VJ1001	VJ1001	Vonjucka-1 BZNK-311/2, kurgan 1, grave 8	petrous	2019	WangNatureCommunications2019	Direct: IntCal20	6230	41	4337-4177 calBCE (5409±24 BP, MAMS-29823)	..	Russia_Steppe_Eneolithic	Piedmont, Vonjucka 1	Russia	44.02	43.1555	Repulldown on 3.2M snpset	1240K	..	2.142	826646	449700	F	n/a (no relatives detected)	n/a (female)	n/a (female)	..	T2a1b	..	..	..	half	..	PASS	..
C2037.SG	C2037	C2037	Bone	2022	KumarFuScience2022	Direct (WARNING: NO UNCALIBRATED DATE OR LAB CODE)	4224	171	2571-1977 calBCE	..	China_Xinjiang_Chaganguole(Chagangole)_BA_Chemurcheck	Xinjiang, Aletai Region, Qinghe County, Chaganguole (Chagangole)	China	46.48	90.75	Native Pulldown on 3.2M snpset	1240K,Shotgun	1	..	1020217	544786	M	n/a (no relatives detected)	..	R1b1a1a2a2	300	D4j15	..	0.062339	..	ds.half	L5205	PASS(guessed.this.contains.shotgun.check.in.paper.as.44.samples.designated.this.way.but.paper.suggests.only.27)	..
I2791	I2791	GEN63 | GEN_63 (GEN63, Grave 263/S34)	petrous	2017	LipsonNature2017	Direct: IntCal20	5523	49	3649-3516 calBCE (4800±40 BP, Poz-82206)	..	Hungary_LateC_Protoboleraz	Abony, Turjános-dülö	Hungary	47.1891	20.0048	Repulldown on 3.2M snpset	1240K	1	1.918	816391	436907	M	n/a (no relatives detected)	..	..	..	U5a1c1	..	..	..	ds.half	S2791.L1	PASS	X-contam=0.013
TAK001	TAK001	AT-401A	petrous	2020	JeongCell2020	Context: Historical - period	2000	87	200 BCE - 100 CE	..	Mongolia_Khovd_Xiongnu	Khovd, Takhiltyn Khotgor I	Mongolia	47.4031	92.1049	Repulldown on 3.2M snpset	1240K	1	1.29	689777	379477	F	n/a (no relatives detected)	n/a (female)	n/a (female)	..	G2a1	..	..	..	ds.half	TAK001.A0101	PASS	..
BOT15_noUDG.SG	BOT15	Botai Excavation 15	..	2014	DamgaardScience2018	Direct: IntCal20	5143	95	3345-3025 calBCE (4474±37 BP, UBA-32663)	..	Kazakhstan_Botai_Eneolithic.SG	Botai	Kazakhstan	53.306	67.6482	Repulldown on 3.2M snpset	Shotgun	..	2.41349	964924	499208	M	n/a (no relatives detected)	..	..	..	R1b1	..	..	..	ds.minus	..	PASS	..
I23207	I23207	P7487 (6348)	petrous	2021	PattersonNature2021	Context: Archaeological - Period	3900	87	2100-1800 BCE	..	Serbia_Mokrin_EBA_Maros	North Banat, Kikinda, Mokrin	Serbia	45.9347	20.4044	Repulldown on 3.2M snpset	1240K	1	5.56	840904	463916	M	n/a (no relatives detected)	..	..	130.1	H6a1b2	[0.988,0.999]	0.092	0.434	ds.half	S23207.Y1.E1.L1	PASS	..
I7192	I7192	MKTY_96/3	petrous	2021	PapacScienceAdvances2021	Direct: IntCal20	5552	45	3654-3530 calBCE (4840±25 BP, PSUAMS-3879)	..	Czech_C_Baalberge	Makotrasy	Czech Republic	50.1458	14.2214	Repulldown on 3.2M snpset	1240K	1	4.12072	866736	471577	M	n/a (no relatives detected)	..	..	268	J1c1	[0.995,1.000]	0.1	0.418	ds.half	S7192.E1.L1	PASS	extraction.negative.flag
AITI_72	AITI_72	AITI_72	tooth	2019	MittnikScience2019	Direct: IntCal20	3776	52	1931-1742 calBCE (3508±34 BP, MAMS-21583)	..	Germany_Lech_EBA	Kleinaitingen - Gewerbegebiet Nord	Germany	48.2228	10.845	Repulldown on 3.2M snpset	1240K.and.Shotgun	2	2.46768	707602	384936	M	n/a (no relatives detected)	..	R1b1a2a1a2	..	J1c2c2	..	..	..	ss.half,ss.half	KLE030.A0101,KLE030.A0101.SG	PASS	..
I2513	I2513	TH23-13 (33-23-113 (DH06 X1))	petrous	2019	NarasimhanPattersonScience2019	Direct: IntCal20	4564	85	2847-2492 calBCE (4070±25 BP, PSUAMS-2229)	..	Iran_C_TepeHissar	Tepe Hissar	Iran	36.1544	54.3836	Repulldown on 3.2M snpset	1240K	1	1.826	634168	349720	F	n/a (no relatives detected)	n/a (female)	n/a (female)	359	W3b	[0.987,0.994]	0.103	0.013	ds.half	S2513.E1.L1	QUESTIONABLE	batch.flag
I2514	I2514	TH23-73 (33-23-73, Period 3)	petrous	2019	NarasimhanPattersonScience2019	Direct: IntCal20	4347	48	2471-2299 calBCE (3915±25 BP, PSUAMS-1918)	>50	Iran_C_TepeHissar	Tepe Hissar	Iran	36.1544	54.3836	Repulldown on 3.2M snpset	1240K	1	5.554	730896	405562	M	n/a (no relatives detected)	..	..	894	W3b	[0.909,0.950]	0.067	0.424	ds.half	S2514.E1.L1	PASS	batch.flag, mtcontam=[0.909,0.95]
I2454	I2454	OVE08 feature F.1080 skeleton 5487	petrous	2018	OlaldeNature2018	Direct: IntCal20	4042	50	2199-1982 calBCE (3703±28 BP, OxA-24595)	young adult	England_BellBeaker_lowEEF	England, Needingworth Quarry, Over Narrows	United Kingdom	52.34	0.03	Repulldown on 3.2M snpset	1240K	2	5.168	818361	447341	F	n/a (no relatives detected)	n/a (female)	n/a (female)	434.036	R1a1a	[0.983,0.996]	..	..	ds.half,ds.half	S2454.E1.L1,S2454.E2.L1	PASS	..
I7671	I7671	Bobrovka 1/1 (kurgan 1, grave 1)	petrous	2019	NarasimhanPattersonScience2019	Direct: IntCal20	4729	59	2885-2674 calBCE (4185±20 BP, PSUAMS-4275)	..	Russia_MBA_Poltavka_o2	Samara Oblast, Volga River Valley, Bobrovka	Russia	53.1664	50.6736	Repulldown on 3.2M snpset	1240K	1	1.68229	742831	401761	M	n/a (no relatives detected)	..	..	75.3	U5a1b	[0.973,0.988]	0.176	0.417	ds.half	S7671.E1.L1	PASS	..
MX188	MX188	Individuum 7/11	petrous	2020	FurtwanglerNatureCommunications2020	Direct: IntCal20	4399	58	2566-2345 calBCE (3947±21 BP, BE-7995.1.1)	..	Switzerland_EBA_2	Spreitenbach CWC	Switzerland	47.255	8.2158	Repulldown on 3.2M snpset	1240K	1	1.53935	645690	358678	M	Switzerland Spreitenbach CWC Family A (3 members) (MX188 and MX190 are brothers and are both 2nd or 3rd degree relatives of MX191)	..	..	..	U2e2a1d	..	..	..	ds.half	MX188	PASS	..
[truncated: 222 more rows]

## Sheet: Contamination
ContamMix output, reporting the estimated contamination of the mitochondrial genome in percent
[truncated: 22 more rows]

## Sheet: hapROH
hapROH output, reporting the number (n_roh>*) and sum (sum_roh>*) of ROHs in diffrent classes, defined by their lenghts from larger 4 to larger 20. The "max_roh" column reports the size of the largest ROH detected in the data.
[truncated: 5 more rows]

[truncated: 6 more sheets: r-values, KIN, Haplogrep_results, Yleaf_results, PCA_references, HIrisPlex_results]
